# Supplementary material for: Tracing glacial refugia of Triturus newts based on mitochondrial DNA phylogeography and species distribution modeling
Source: Front Zool. 2013 Mar 20;10:13. doi: 10.1186/1742-9994-10-13 (PMC3608019; doi:10.1186/1742-9994-10-13)
Supplement: Additional file 1 — Genetic sampling. Details on the Triturus populations included in the genetic analysis. [file 1742-9994-10-13-S1.xls]

## Sheet: Dataset S1
Additional file 1. Genetic sampling.
ID	mitochondrial DNA haplotype*	Locality	Coordinates		N	π**	Source of sequence
			Latitude	Longitude
Triturus carnifex
ZMA9105-678	Tdob02	Austria: Etzmandorf	48.65	15.75	1	n.a.	2
ZMA9117-338	Tdob02	Austria: Haidlhof	47.967	16.167	5	n.a.	2
ZMA9117-339	Tdob02						2
ZMA9117-687	Tdob02						2
ZMA9117-688	Tdob02						2
ZMA9117-689	Tdob02						2
ZMA9129-380	Tdob02	Austria: Kleinmeiseldorf	48.667	15.75	11	n.a.	2
ZMA9129-381	Tdob02						2
ZMA9122-679	Tdob02						2
ZMA9122-680	Tdob02						2
ZMA9122-681	Tdob02						2
ZMA9122-682	Tdob02						2
ZMA9122-683	Tdob02						2
ZMA9122-684	Tdob02						2
ZMA9122-685	Tdob02						2
ZMA9122-686	Tdob02						2
ZMA9122-690	Tdob02						2
ZMA9133-382	Tdob15	Austria: Lackenbach	47.6	16.45	2	n.a.	2
ZMA9133-383	Tdob15						2
ZMA9089-788	Tcar01	Croatia: Belovar Moravce	45.85	16.167	1	n.a.	2
ZMA9155-876	Tcar03	Croatia: Sinac	44.817	15.367	1	n.a.	2
N2-1	Tcar15	Croatia: Svetvinčenat	45.067	13.873	5	0	8
N2-2	Tcar15						8
N2-3	Tcar15						8
N2-4	Tcar15						8
N2-5	Tcar15						8
ZMA9252-318	Tcar06	Italy: Acerra, Napoli	40.85	14.25	3	0	1
ZMA9252-319	Tcar06						1
ZMA9252-320	Tcar06						1
SII28-1	Tcar33	Italy: Alberobello	40.824	17.235	3	0	8
SII28-2	Tcar33						8
SII28-3	Tcar33						8
SI6	Tcar24	Italy: Alviano	42.619	12.243	7	1.33333	8
SI7-1	Tcar25						8
SI7-2	Tcar25						8
SI19-7	Tcar06						8
SI19-8	Tcar06						8
SI19-9	Tcar06						8
SI20-1	Tcar30						8
ZMA7553-71	Tcar04	Italy: Bobinaco	42.35	13.4	6	0	2
ZMA7553-72	Tcar04						2
ZMA7553-73	Tcar04						2
ZMA7553-74	Tcar04						2
ZMA7553-75	Tcar04						2
ZMA7553-76	Tcar04						2
CI1-1	Tcar16	Italy: Busa de San Piero	45.802	12.141	3	0	8
CI1-2	Tcar16						8
CI1-3	Tcar16						8
SI13-1	Tcar28	Italy: Campo di Mele	41.386	13.52	6	0	8
SI13-2	Tcar28						8
SI13-3	Tcar28						8
SI13-4	Tcar28						8
SI13-5	Tcar28						8
SI13-6	Tcar28						8
SI17-18	Tcar27	Italy: Campo Imperatore	42.423	13.621	7	0	8
SI17-19	Tcar27						8
SI17-20	Tcar27						8
SI17-21	Tcar27						8
SI17-22	Tcar27						8
SI17-23	Tcar27						8
SI17-24	Tcar27						8
SV23	Tcar06	Italy: Cecita	39.376	16.509	6	0	8
SV24 -1	Tcar06						8
SV24 -2	Tcar06						8
SV24 -3	Tcar06						8
SV24 -4	Tcar06						8
SV24 -5	Tcar06						8
SI14-1	Tcar29	Italy: Circeo	41.342	13.039	5	0	8
SI14-2	Tcar29						8
SI15-1	Tcar29						8
SI15-2	Tcar29						8
SI15-3	Tcar29						8
SII21-1	Tcar31	Italy: Conza	40.855	15.305	7	0	8
SII21-2	Tcar31						8
SII21-3	Tcar31						8
SII21-4	Tcar31						8
SII21-5	Tcar31						8
SII21-6	Tcar31						8
SII21-7	Tcar31						8
SI17-1	Tcar27	Italy: Doganella	41.759	12.791	7	0.57143	8
SI19-1	Tcar06						8
SI19-2	Tcar06						8
SI19-3	Tcar06						8
SI19-4	Tcar06						8
SI19-5	Tcar06						8
SI19-6	Tcar06						8
CII7-1	Tcar18	Italy: Donega	44.939	9.238	5	0.6	8
CII7-2	Tcar18						8
CII8-1	Tcar20						8
CII8-2	Tcar20						8
CII8-3	Tcar20						8
SIV25-1	Tcar02	Italy: Due Uomini	39.551	16.02	15	0.51429	8
SIV25-2	Tcar02						8
SIV25-3	Tcar02						8
SIV25-4	Tcar02						8
SIV26-1	Tcar02						8
SIV26-2	Tcar02						8
SIV26-3	Tcar02						8
SIV26-4	Tcar02						8
SIV26-5	Tcar02						8
SIV27-1	Tcar32						8
SIV27-2	Tcar32						8
SIV27-3	Tcar32						8
SIV27-4	Tcar32						8
SIV27-5	Tcar32						8
SIV27-6	Tcar32						8
ZMA9106-474	Tcar05	Italy: Farma	43.133	11.167	4	0.5	2
ZMA9106-475	Tcar06						2
ZMA9106-476	Tcar05						2
ZMA9106-477	Tcar05						2
ZMA9107-601	Tcar08	Italy: Florence	43.75	11.25	12	1.54545	2
ZMA9107-780	Tcar08						2
ZMA9107-781	Tcar08						2
ZMA9107-782	Tcar05						2
ZMA9107-783	Tcar06						2
ZMA9107-787	Tcar08						2
SI2-1	Tcar23						8
SI2-2	Tcar23						8
SI2-3	Tcar23						8
SI3-2	Tcar06						8
SI3-3	Tcar06						8
SI19-15	Tcar06						8
ZMA9108-405	Tcar02	Italy: Fuscaldo	39.417	16.033	10	0	3
ZMA9108-406	Tcar02						2
ZMA9108-407	Tcar02						2
ZMA9108-408	Tcar02						2
ZMA9108-409	Tcar02						2
ZMA9108-410	Tcar02						2
ZMA9108-411	Tcar02						2
ZMA9108-412	Tcar02						2
ZMA9108-413	Tcar02						2
ZMA9108-414	Tcar02						2
SI3-1	Tcar06	Italy: Greve in Chianti	43.588	11.302	8	0.92857	8
SI4-1	Tcar05						8
SI4-2	Tcar05						8
SI4-3	Tcar05						8
SI4-4	Tcar05						8
SI4-5	Tcar05						8
SI4-6	Tcar05						8
SI5	Tcar08						8
SI16	Tcar27	Italy: Jenne	41.877	13.187	7	0.47619	8
SI17-2	Tcar27						8
SI17-3	Tcar27						8
SI17-4	Tcar27						8
SI17-5	Tcar27						8
SI18-1	Tcar28						8
SI18-2	Tcar28						8
SIV26-6	Tcar02	Italy: Laghicello	39.417	16.086	6	0	8
SIV26-7	Tcar02						8
SIV26-8	Tcar02						8
SIV26-9	Tcar02						8
SIV26-10	Tcar02						8
SIV26-11	Tcar02						8
CI2-1	Tcar17	Italy: Le Poscole	45.6	11.387	5	0	8
CI2-2	Tcar17						8
CI2-3	Tcar17						8
CI2-4	Tcar17						8
CI2-5	Tcar17						8
3711	Tcar11	Italy: Maceratoio del Rettore	45.488	7.907	5	1	1
3712	Tcar11						1
3713	Tcar12						1
3714	Tcar12						1
3715	Tcar13						1
CIII10-3	Tcar21	Italy: Minucciano	44.17	10.205	2	0	8
CIII10-4	Tcar21						8
CII9-3	Tcar17	Italy: Montevecchia	45.703	9.375	5	0	8
CII9-4	Tcar17						8
CII9-5	Tcar17						8
CII9-6	Tcar17						8
CII9-7	Tcar17						8
CIII10-1	Tcar21	Italy: Mulino di Pianoro	44.353	11.321	5	0	8
CIII10-2	Tcar21						8
CIII11-1	Tcar21						8
CIII11-2	Tcar21						8
CIII11-3	Tcar21						8
SI11	Tcar27	Italy: Navegna	42.152	13.042	11	0	8
SI17-8	Tcar27						8
SI17-9	Tcar27						8
SI17-10	Tcar27						8
SI17-11	Tcar27						8
SI17-12	Tcar27						8
SI17-13	Tcar27						8
SI17-14	Tcar27						8
SI17-15	Tcar27						8
SI17-16	Tcar27						8
SI17-17	Tcar27						8
CII9-1	Tcar17	Italy: Piampaludo	44.458	8.575	2	0	8
CII9-2	Tcar17						8
ZMA9145-292	Tcar05	Italy: Pisa	43.717	10.4	4	0	2
ZMA9145-293	Tcar05						2
ZMA9145-294	Tcar05						2
ZMA9145-295	Tcar05						2
3728	Tcar12	Italy: Poirino	44.909	7.836	1	n.a.	1
CII3-1	Tcar18	Italy: Porto Caleri	45.093	12.325	4	0	8
CII3-2	Tcar18						8
CII3-3	Tcar18						8
CII4	Tcar18						8
SI9-1	Tcar27	Italy: Rocca di mezzo	42.157	13.635	5	0.4	8
SI9-2	Tcar27						8
SI10	Tcar04						8
SI17-6	Tcar27						8
SI17-7	Tcar27						8
SI1-1	Tcar06	Italy: Roccalbegna	42.742	11.503	8	0.5	8
SI1-2	Tcar06						8
SI19-10	Tcar06						8
SI19-11	Tcar06						8
SI19-12	Tcar06						8
SI19-13	Tcar06						8
SI19-14	Tcar06						8
SI20-2	Tcar30						8
SI19-16	Tcar06	Italy: Rufeno	42.776	11.884	2	2	8
SI20-3	Tcar30						8
SI8	Tcar26	Italy: San Quirico	42.439	13.837	7	0	8
SI22-16	Tcar26						8
SI22-17	Tcar26						8
SI22-18	Tcar26						8
SI22-19	Tcar26						8
SI22-20	Tcar26						8
SI22-21	Tcar26						8
CI13-1	Tcar16	Italy: San Severino Marche	43.303	13.074	8	1.28571	8
CI13-2	Tcar16						8
SI31-1	Tcar06						8
SI31-2	Tcar06						8
SI31-3	Tcar06						8
SI31-4	Tcar06						8
SI31-5	Tcar06						8
SI31-6	Tcar06						8
SV24 -6	Tcar06	Italy: San Pietro in Guarano	39.339	16.352	9	0	8
SV24 -7	Tcar06						8
SV24 -8	Tcar06						8
SV24 -9	Tcar06						8
SV24 -10	Tcar06						8
SV24 -11	Tcar06						8
SV24 -12	Tcar06						8
SV24 -13	Tcar06						8
SV24 -14	Tcar06						8
CI12	Tcar22	Italy: Senigallia	43.688	13.203	5	0.4	8
CI13-3	Tcar16						8
CI13-4	Tcar16						8
CI13-5	Tcar16						8
CI13-6	Tcar16						8
SI32	Tcar26	Italy: Sepino	41.391	14.569	1	n.a.	8
SI33-1	Tcar26	Italy: Sessano	41.626	14.336	9	0	8
SI33-2	Tcar26						8
SI33-3	Tcar26						8
SI33-4	Tcar26						8
SI34-1	Tcar26						8
SI34-2	Tcar26						8
SI34-3	Tcar26						8
SI34-4	Tcar26						8
SI34-5	Tcar26						8
CII5-1	Tcar19	Italy: Stagno Bargone	44.319	9.486	5	0	8
CII5-2	Tcar19						8
CII5-3	Tcar19						8
CII6-1	Tcar19						8
CII6-2	Tcar19						8
SIII29	Tcar34	Italy: Taverna Magnano	40.051	16.124	6	0	8
SIII30 -1	Tcar34						8
SIII30 -2	Tcar34						8
SIII30 -3	Tcar34						8
SIII30 -4	Tcar34						8
SIII30 -5	Tcar34						8
CI13-7	Tcar16	Italy: Terra del sole	44.185	11.956	5	0	8
CI13-8	Tcar16						8
CI13-9	Tcar16						8
CI13-10	Tcar16						8
CI13-11	Tcar16						8
SI22-1	Tcar26	Italy: Torre Palermo	41.834	16.038	15	0	8
SI22-2	Tcar26						8
SI22-3	Tcar26						8
SI22-4	Tcar26						8
SI22-5	Tcar26						8
SI22-6	Tcar26						8
SI22-7	Tcar26						8
SI22-8	Tcar26						8
SI22-9	Tcar26						8
SI22-10	Tcar26						8
SI22-11	Tcar26						8
SI22-12	Tcar26						8
SI22-13	Tcar26						8
SI22-14	Tcar26						8
SI22-15	Tcar26						8
N1 -1	Tcar01	Slovenia: Komen	45.818	13.75	5	0	8
N1 -2	Tcar01						8
N1 -3	Tcar01						8
N1 -4	Tcar01						8
N1 -5	Tcar01						8
ZMA9132-312	Tcar01	Slovenia: Kramplje	45.733	14.5	8	0	3
ZMA9132-313	Tcar01						2
ZMA9132-314	Tcar01						2
ZMA9132-315	Tcar01						2
ZMA9132-618	Tcar01						2
ZMA9132-619	Tcar01						2
ZMA9132-785	Tcar01						2
ZMA9132-786	Tcar01						2
ZMA9136-396	Tcar07	Switzerland: Locarno	46.167	8.8	5	0.8	2
ZMA9136-397	Tcar14						2
ZMA9136-749	Tcar07						2
ZMA9136-750	Tcar07						2
ZMA9136-751	Tcar07						2
Triturus cristatus
19-1	Tcar35	Austria: Ameisensee	47.55	13.45	7	n.a.	1
19-3	Tcar35						1
19-4	Tcar35						1
19-10	Tcar35						1
19-12	Tcar35						1
19-13	Tcar35						1
19-15	Tcar35						1
ZMA9143-691	Tcri02	Austria: Ottenstein	48.467	14.283	1	n.a.	2
29-3	Tcar36	Austria: Sommeregg	47.833	13.117	6	n.a.	1
29-5	Tcar36						1
29-9	Tcar36						1
29-11	Tcar36						1
29-13	Tcar36						1
29-18	Tcar36						1
4754	Tcri33	Bulgaria: Borovan	43.409	23.769	5	4.66667	1
4755	TkarC20						1
4756	Tcri34						1
4757	TkarC20						1
4758	Tcri35						1
4783	Tcri07	Bulgaria: Borovitsa	43.59	22.77	3	0	1
4784	Tcri07						1
4785	Tcri07						1
4733	TkarC66	Bulgaria: Chiren	43.324	23.588	5	n.a.	1
4734	TkarC20						1
4735	TkarC20						1
4736	TkarC66						1
4737	TkarC66						1
2391	TkarC20	Bulgaria: Lilyache	43.317	23.539	2	n.a.	3
2392	TkarC20						3
2616	Tcri10	Bulgaria: Montana	43.416	23.222	3	3.33333	1
2617	Tcri10						1
4485	Tcri34						1
2612	TkarC20	Bulgaria: Parshevitsa	43.139	23.471	7	n.a.	1
2613	TkarC20						1
2614	TkarC20						1
2615	TkarC20						1
2636	TkarC20						1
2637	TkarC20						1
2638	TkarC20						1
4487	TkarC20	Bulgaria: Tosheva yama cave	43.265	23.346	1	n.a.	1
ZMA9200-967	Tcri01	England: Canterbury	51.283	1.083	5	0	2
ZMA9200-970	Tcri01						2
ZMA9200-971	Tcri01						2
ZMA7802-594	Tcri01						4
ZMA7802-595	Tcri01						2
ZMA9144-583	Tcri01	England: Peterborough	52.583	-0.25	5	0.4	2
ZMA9199-968	Tcri01						2
ZMA9199-969	Tcri25						2
ZMA9199-972	Tcri01						2
ZMA9199-973	Tcri01						2
3694	Tcri02	France: Autreppes	49.934	3.9	5	0	1
3695	Tcri02						1
3696	Tcri02						1
3697	Tcri02						1
3698	Tcri02						1
3722MAY	Tcri02	France: Arles	43.683	4.633	1	n.a.	1
ZMA9072-258	Tcri02	France: Mayenne	48.3	-0.617	56	0.03571	2
ZMA9072-260	Tcri02						2
ZMA9072-261	Tcri02						2
ZMA9072-262	Tcri02						2
ZMA9072-263	Tcri02						2
ZMA8048-302	Tcri02						2
ZMA8048-303	Tcri02						2
ZMA8048-304	Tcri02						2
ZMA9068-324	Tcri02						2
ZMA9069-479	Tcri02						2
ZMA9069-480	Tcri02						2
ZMA9069-481	Tcri02						2
ZMA9069-482	Tcri02						2
ZMA9070-552	Tcri02						2
ZMA9070-553	Tcri02						2
ZMA9070-554	Tcri02						2
ZMA9070-555	Tcri02						2
ZMA9070-556	Tcri02						2
ZMA9070-557	Tcri02						2
ZMA9070-558	Tcri02						2
ZMA9070-559	Tcri02						2
ZMA9070-560	Tcri02						2
ZMA9069-561	Tcri02						2
ZMA9071-562	Tcri02						2
ZMA9072-563	Tcri02						2
ZMA9072-564	Tcri02						2
ZMA9072-565	Tcri02						2
ZMA9072-566	Tcri02						2
ZMA9072-567	Tcri02						2
ZMA9072-568	Tcri02						2
ZMA9072-569	Tcri02						2
ZMA9073-570	Tcri02						2
ZMA9073-571	Tcri02						2
ZMA9073-572	Tcri02						2
ZMA9073-573	Tcri02						2
ZMA9073-574	Tcri02						2
ZMA9073-575	Tcri02						2
ZMA9073-576	Tcri02						2
ZMA9073-577	Tcri02						2
ZMA9073-578	Tcri02						2
ZMA9070-579	Tcri02						2
ZMA9070-580	Tcri02						2
ZMA9070-581	Tcri02						2
ZMA9070-582	Tcri02						2
ZMA9070-596	Tcri02						2
ZMA9070-597	Tcri02						2
ZMA9073-598	Tcri02						2
ZMA9073-599	Tcri01						2
ZMA9070-600	Tcri02						2
1750	Tcri02						1
1752	Tcri02						1
1756	Tcri02						3
1757	Tcri02						1
1758	Tcri02						1
1759	Tcri02						1
1760	Tcri02						1
ZMA9265-259	Tcri02	France: St.-Lô	49.117	1.083	1	n.a.	2
3721MAY	Tcri02	France: Valliguières	44	4.583	2	0	1
3723MAY	Tcri02						1
4803	Tcri01	Germany: Braunschweig	52.27	10.587	5	0	1
4804	Tcri01						1
4805	Tcri01						1
4807	Tcri01						1
4808	Tcri01						1
4382	Tcri01	Moldova: Gershunovka	47.717	29.167	1	n.a.	1
2241	Tcri15	Moldova: Kishenev 1	47.019	28.786	1	n.a.	1
4373	Tcri27	Moldova: Kishenev 2	47.017	28.883	2	2	1
4374	Tcri11						1
4381	Tcri01	Moldova: Oknitsa	48.133	28.633	1	n.a.	1
4377	Tcri24	Moldova: Slobodzeya	46.717	29.683	2	0	1
4378	Tcri24						1
4383	Tcri24	Moldova: Tiraspol'	46.833	29.65	1	n.a.	1
5021	Tcri38	Netherlands: Heeze	51.393	5.535	3	0	1
5022	Tcri38						1
5023	Tcri38						1
4809	Tcri36	Poland: Kopanina	52.557	16.538	1	n.a.	1
ZMA9135-584	Tcri01	Poland: Limanowa	49.717	20.417	10	0	2
ZMA9135-585	Tcri01						2
ZMA9135-586	Tcri01						2
ZMA9135-587	Tcri01						2
ZMA9135-588	Tcri01						2
ZMA9135-589	Tcri01						2
ZMA9135-590	Tcri01						2
ZMA9135-591	Tcri01						2
ZMA9135-592	Tcri01						2
ZMA9135-593	Tcri01						2
5049	Tcri39	Poland: Tłumaczów quarry	50.558	16.434	10	0	1
5050	Tcri39						1
5051	Tcri39						1
5052	Tcri39						1
5053	Tcri39						1
5054	Tcri39						1
5055	Tcri39						1
5056	Tcri39						1
5057	Tcri39						1
5058	Tcri39						1
5015	Tcri41	Poland: Trzebciny	53.625	18.152	1	n.a.	1
4810	Tcri01	Poland: Zatwarnica przy potoku Hulskie	49.235	22.527	3	10	1
4811	Tcri11						1
4812	Tcri37						1
1427	Tcri16	Romania: Bogdana	47.033	23.017	3	0.66667	1
1428	Tcri16						1
1429	Tcri01						1
4340	Tcri11	Romania: Brădătel	47.491	26.178	5	0.4	1
4341	Tcri11						1
4342	Tcri11						1
4343	Tcri11						1
4344	Tcri24						1
3686	Tcri12	Romania: Budeni	45.768	26.839	5	0.4	1
3687	Tcri15						1
3688	Tcri15						1
3689	Tcri15						1
3690	Tcri15						1
4319	Tcri01	Romania: Ciceu	46.404	25.79	3	0	1
4320	Tcri01						1
4321	Tcri01						1
ZMA9094-372	Tcri04	Romania: Cimpeni	46.383	23.083	10	0.2	2
ZMA9094-373	Tcri01						3
ZMA9094-374	Tcri01						2
ZMA9094-375	Tcri01						2
ZMA9094-376	Tcri01						2
ZMA9094-706	Tcri01						2
ZMA9094-707	Tcri01						2
ZMA9094-708	Tcri01						2
ZMA9094-709	Tcri01						2
ZMA9094-710	Tcri01						2
1367	Tcri01	Romania: Craciunesti	46.867	27.533	3	0.66667	1
1368	Tcri01						1
1369	Tcri17						1
1347	Tcri01	Romania: Huta-Certeze	47.917	23.483	3	0	1
1348	Tcri01						1
1349	Tcri01						1
4346	Tcri11	Romania: Iorcani	47.361	26.527	4	0.66667	1
4347	Tcri24						1
4348	Tcri11						1
4349	Tcri24						1
1634	Tcri12	Romania: Jitia	45.583	26.733	3	0	1
1635	Tcri12						1
1636	Tcri12						1
4296	Tcri01	Romania: Mănăşturel	47.19	23.927	5	0	1
4297	Tcri01						1
4298	Tcri01						1
4299	Tcri01						1
4300	Tcri01						1
1063	Tcri01	Romania: Marghita	47.35	22.333	3	0.66667	1
1064	Tcri16						1
1065	Tcri16						1
4338	Tcri12	Romania: Penteleu	45.56	26.356	2	0	1
4339	Tcri12						1
4997	Tcri40	Romania: Peştiş2	47.0918	22.3902	2	0	1
4998	Tcri40						1
1118	Tcri01	Romania: Picâturile	44.483	23.867	3	0	1
1119	Tcri01						1
1120	Tcri01						1
4272	Tcri01	Romania: Pomi	47.694	23.32	10	0.35556	1
4273	Tcri01						1
4274	Tcri01						1
4275	Tcri01						1
4276	Tcri22						1
4277	Tcri01						1
4278	Tcri22						1
4279	Tcri01						1
4280	Tcri01						1
4281	Tcri01						1
5009	Tcri01	Romania: Săcărâmb	45.9709	23.0471	3	0	1
5010	Tcri01						1
5011	Tcri01						1
5000	Tcri01	Romania: Sânpetru de Câmpie	46.7707	24.2778	2	0	1
5001	Tcri01						1
4322	Tcri01	Romania: Sânzieni	46.104	26.128	14	2.20879	1
4323	Tcri23						1
4324	Tcri01						1
4325	Tcri23						1
4326	Tcri01						1
4327	Tcri01						1
4328	Tcri01						1
4329	Tcri01						1
4330	Tcri23						1
4331	Tcri01						1
4332	Tcri23						1
4333	Tcri23						1
4334	Tcri01						1
4335	Tcri26						1
2453	Tcri01	Romania: Sighisoara	46.207	24.759	3	0.66667	1
2454	Tcri01						1
2455	Tcri18						1
ZMA9156-369	Tcri01	Romania: Sinaia	45.333	25.55	10	0.2	2
ZMA9156-370	Tcri01						2
ZMA9156-371	Tcri01						2
ZMA9156-698	Tcri01						2
ZMA9156-699	Tcri01						2
ZMA9156-700	Tcri01						2
ZMA9156-701	Tcri01						2
ZMA9156-702	Tcri05						2
ZMA9156-703	Tcri01						2
ZMA9156-704	Tcri01						2
4999	Tcri01	Romania: Şoimuş	47.2975	23.203	1	n.a.	1
4301	Tcri01	Romania: Strâmba	47.248	24.653	10	0	1
4302	Tcri01						1
4303	Tcri01						1
4304	Tcri01						1
4305	Tcri01						1
4306	Tcri01						1
4307	Tcri01						1
4308	Tcri01						1
4309	Tcri01						1
4310	Tcri01						1
ZMA9163-348	Tcri03	Romania: Tîrgoviste	44.933	25.45	10	2.6	2
ZMA9163-349	Tcri01						2
ZMA9163-350	Tcri01						2
ZMA9163-351	Tcri01						2
ZMA9163-352	Tcri01						2
ZMA9163-353	Tcri01						2
ZMA9163-354	Tcri01						2
ZMA9163-693	Tcri01						2
ZMA9163-777	Tcri01						2
ZMA9163-778	Tcri01						2
4350	Tcri24	Romania: Tolici	47.098	26.45	10	0.55556	1
4351	Tcri24						1
4352	Tcri24						1
4353	Tcri24						1
4354	Tcri11						1
4355	Tcri11						1
4356	Tcri11						1
4357	Tcri24						1
4358	Tcri11						1
4359	Tcri11						1
1706	Tcri01	Romania: Turţ	47.983	23.2	3	0	1
1707	Tcri01						1
1708	Tdob14						1
5008	Tcri01	Romania: Valea Ierii	46.6504	23.3554	1	n.a.	1
ZMA9166-341	Tcri03	Romania: Videle	44.267	25.517	11	2.98182	2
ZMA9166-342	Tcri01						2
ZMA9166-343	Tcri03						2
ZMA9166-344	Tcri20						2
ZMA9166-345	Tcri20						2
ZMA9166-346	Tcri03						2
347	Tcri03						2
ZMA9166-694	Tcri21						2
ZMA9166-695	Tcri03						2
ZMA9166-696	Tcri03						2
ZMA9166-697	Tcri03						2
ZMA9167-355	Tcri01	Romania: Virfuri	46.283	22.467	9	0	2
ZMA9167-356	Tcri01						2
ZMA9167-357	Tcri01						2
ZMA9167-358	Tcri01						2
ZMA9167-359	Tcri01						2
ZMA9167-712	Tcri01						2
ZMA9167-713	Tcri01						2
ZMA9167-714	Tcri01						2
ZMA9167-715	Tdob02						2
5002	Tcri01	Romania: Visuia	46.8387	24.3046	3	0	1
5003	Tcri01						1
5004	Tcri01						1
4360	Tcri01	Russia: Verkh Kvazhva	58.383	56.383	2	0	1
4361	Tcri01						1
4362	Tcri01	Russia: Shusher	56.667	47.267	2	0	1
4363	Tcri01						1
4368	Tcri01	Russia: Sharapova Okhota	54.967	37.417	2	0	1
4369	Tcri01						1
4371	Tcri01	Russia: Dzerdzhynsk	56.233	43.45	1	n.a.	1
4375	Tcri28	Russia: Chur	57.117	52.983	1	n.a.	1
4379	Tcri01	Russia: Sperovo	60.9	36.567	2	1	1
4380	Tcri29						1
4389	Tcri01	Russia: Faldino	54.067	37.633	1	n.a.	1
4390	Tcri30	Russia: Bagrationovsk	54.367	20.683	1	n.a.	1
4391	Tcri01	Russia: Marienburg	59.567	30.067	1	n.a.	1
4392	Tcri31	Russia: Konechki	57.733	27.85	2	0	1
4393	Tcri31						1
4394	Tcri32	Russia: Dyagilevka	54.033	44.917	1	n.a.	1
4396	Tcri01	Russia: Volkhonshchino	52.75	45.2	1	n.a.	1
4397	Tcri04	Russia: Karmalka River	55.2	51.867	1	n.a.	1
4398	Tcri01	Russia: Borok	58.067	38.267	1	n.a.	1
4399	Tcri01	Russia: Saralovsky uchastok VKGZ	55.283	49.25	1	n.a.	1
ZMA9093-464	TkarC20	Serbia: Bor	44.033	22.133	4	n.a.	2
ZMA9093-465	TkarC20						2
ZMA9093-752	TkarC20						2
ZMA9093-753	TkarC20						2
4786	TkarC24	Serbia: Duboka	44.569	21.766	5	n.a.	1
4787	TkarC24						1
4788	TkarC64						1
4789	TkarC24						1
4790	TkarC64						1
ZMA9119-439	TkarC20	Serbia: Jabukovac	44.354	22.389	5	0	2
ZMA9119-440	Tcri06						2
ZMA9119-441	TkarC20						2
ZMA9119-754	Tcri06						2
ZMA9119-755	Tcri06						2
ZMA9128-462	Tdob18	Serbia: Kladovo	44.674	22.512	2	n.a.	2
ZMA9128-463	TkarC20						2
ZMA9130-446	TkarC20	Serbia: Klokocevac	44.333	22.2	5	n.a.	2
ZMA9130-447	TkarC20						2
ZMA9130-760	TkarC20						2
ZMA9130-761	TkarC20						2
ZMA9130-762	TkarC20						2
2703	Tdob02	Serbia: Kruščica	44.937	21.479	5	0	1
2704	Tcri09						1
2705	Tcri09						1
2706	Tdob02						1
2707	Tcri09						1
2667	Tcri09	Serbia: Leskovački Potok	44.887	21.548	2	0	1
2668	Tcri09						1
ZMA9138-933	TkarC20	Serbia: Lukovo	43.8	21.85	1	n.a.	2
ZMA9139-789	TkarC64	Serbia: Milanovac	44.183	21.6	7	n.a.	2
ZMA9139-790	TkarC64						2
ZMA9139-791	TkarC24						2
ZMA9139-792	TkarC24						2
ZMA9139-793	TkarC24						2
ZMA9139-883	TkarC64						2
ZMA9139-884	TkarC24						2
2767	Tcri09	Serbia: Potok lug	44.895	21.488	5	0	1
2768	Tcri09						1
2769	Tdob02						1
2770	Tcri09						1
2771	Tcri09						1
4504	TkarC20	Serbia: Sikole	44.177	22.313	4	n.a.	1
4505	TkarC20						1
4506	TkarC20						1
4507	TkarC20						1
ZMA9159-452	TkarC20	Serbia: Štubik	44.292	22.358	5	0	2
ZMA9159-756	Tcri07						2
ZMA9159-757	Tcri07						2
ZMA9159-758	Tcri07						2
ZMA9159-759	Tcri07						2
4813	TkarC20	Serbia: Trnavac	44.003	22.345	3	n.a.	1
4814	TkarC67						1
4815	TkarC67						1
2735	Tdob02	Serbia: Vršački Breg	45.117	21.367	4	n.a.	1
2736	Tdob02						1
2737	Tdob18						1
2738	Tdob20						1
3793	TkarC61	Serbia: Zlot	44.011	21.967	7	n.a.	1
3794	TkarC61						1
3795	TkarC62						1
3826	TkarC62						1
3827	TkarC62						1
3828	TkarC20						1
3829	TkarC20						1
ZMA9091-478	Tcri02	Switzerland: Biel	47.15	7.267	1	n.a.	2
4930	Tcri01	Ukraine: Bronytsya1	49.4293	23.4125	3	0	1
4931	Tcri01						1
4932	Tcri01						1
4388	Tcri01	Ukraine: Cherkasskie Tishki	50.117	36.417	1	n.a.	1
4385	Tcri11	Ukraine: Domanintsy	48.633	22.333	1	n.a.	1
4981	Tcri01	Ukraine: Honcharivka	48.8658	25.0226	2	0	1
4982	Tcri01						1
2252	Tcri11	Ukraine: Komsomolskoye lake	48.821	22.782	4	n.a.	1
4983	Tcri11	Ukraine: Lyucha	48.3819	24.905	1	n.a.	1
2253	Tcri01	Ukraine: Mala Ugolka	48.199	23.635	3	0	1
2254	Tcri01						1
2255	Tcri01						1
4967	Tcri01	Ukraine: Myluvannya	48.9747	24.9389	3	0	1
4968	Tcri01						1
4969	Tcri01						1
4955	Tcri01	Ukraine: Rakhynya	49.0144	24.032	3	0	1
4956	Tcri01						1
4957	Tcri01						1
4992	Tcri01	Ukraine: Rakovets	49.6349	24.0396	3	0	1
4993	Tcri01						1
4994	Tcri01						1
4984	Tcri01	Ukraine: Rosilna	48.7957	24.3377	3	0	1
4985	Tcri01						1
4986	Tcri01						1
4387	Tcri01	Ukraine: Russkaya Lozovaya	50.167	36.317	1	n.a.	1
4384	Tcri11	Ukraine: Uzhgorod 1	48.633	22.283	1	n.a.	1
4950	Tcri11	Ukraine: Vyshkivsky Pass	48.7011	23.6345	3	0	1
4951	Tcri11						1
4952	Tcri11						1
Triturus dobrogicus
ZMA9102-384	Tdob16	Austria: Drösing	48.55	16.917	6	0.6	2
ZMA9102-385	Tdob02						2
ZMA9102-386	Tdob02						2
ZMA9102-387	Tdob02						2
ZMA9102-388	Tdob16						2
ZMA9102-389	Tdob16						2
ZMA8041-307	Tdob14	Austria: Tadten	47.767	17	5	0.4	2
ZMA8041-308	Tdob14						2
ZMA8041-309	Tdob02						2
ZMA8041-310	Tdob14						2
ZMA8041-311	Tdob14						2
ZMA9101-837	Tdob09	Bosnia and Herzegovina: Donja Čadjavica	44.75	19.1	8	0.57143	2
ZMA9101-838	Tdob11						2
ZMA9101-839	Tdob11						2
ZMA9101-840	Tdob11						2
ZMA9101-841	Tdob09						2
ZMA9101-842	TkarC27						2
ZMA9101-843	Tdob09						2
ZMA9101-844	Tdob09						2
ZMA9170-639	Tdob11	Bosnia and Herzegovina: Vrsani	44.83	19.02	8	0.82143	2
ZMA9170-640	Tdob09						2
ZMA9170-641	Tdob09						2
ZMA9170-725	Tdob11						2
ZMA9170-726	Tdob09						2
ZMA9170-727	Tdob11						2
ZMA9170-728	Tdob02						2
ZMA9170-729	Tdob11						2
4778	Tcri07	Bulgaria: Harlets	43.711	23.842	5	n.a.	1
4779	Tcri07						1
4780	Tcri07						1
4781	Tcri07						1
4782	Tcri07						1
2620	Tdob14	Bulgaria: Kudelin	44.197	22.673	1	n.a.	1
2621	Tdob11	Bulgaria: Srebarna	44.121	27.082	2	0	1
2622	Tdob11						1
ZMA9160-459	Tdob14	Bulgaria: Svistov	43.617	25.35	2	3	2
ZMA9160-748	Tdob17						2
2618	Tdob14	Bulgaria: Vidin	44.007	22.924	2	0	1
2619	Tdob14						1
ZMA9103-880	Tdob02	Croatia: Dugo Selo	45.817	16.25	1	n.a.	3
ZMA9146-638	Tdob12	Croatia: Podgorac	45.483	18.2	2	2	2
ZMA9146-670	Tdob09						2
ZMA9165-861	Tdob02	Croatia: Vedropolje	45.349	16.569	1	n.a.	2
ZMA9172-637	Tdob11	Croatia: Zupanja	45.083	18.7	7	1.14286	2
ZMA9172-677	Tdob11						2
ZMA9172-720	Tdob11						2
ZMA9172-721	Tdob09						2
ZMA9172-722	Tdob07						2
ZMA9172-723	Tdob10						2
ZMA9172-724	Tdob11						2
ZMA9083-512	Tdob02	Hungary: Alap	46.8	18.683	4	1.5	2
ZMA9083-513	Tdob14						2
ZMA9083-514	Tdob02						2
ZMA9083-744	Tdob05						2
ZMA9084-337	Tdob02	Hungary: Albertirsza	47.233	19.6	1	n.a.	2
ZMA9101-426	Tdob14	Hungary: Körmend	47.017	16.6	1	n.a.	2
ZMA9141-360	Tdob03	Hungary: Öcsöd	46.933	20.383	7	0.28571	2
ZMA9141-361	Tdob03						2
ZMA9141-362	Tdob03						2
ZMA9141-363	Tdob03						2
ZMA9141-364	Tdob03						2
ZMA9141-365	Tdob03						2
ZMA9141-692	Tdob02						2
ZMA9161-335	Tdob14	Hungary: Szolnok	47.167	20.167	1	n.a.	2
1073	Tcri13	Romania: Amarasti de Jos	43.983	24.1	3	n.a.	1
1074	Tcri14						1
1075	Tcri13						1
1672	Tdob14	Romania: Babesti	47.967	23.1	3	0	1
1673	Tdob14						1
1674	Tdob14						1
2374	Tdob22	Romania: Briala	45.2	27.98	1	n.a.	1
1126	Tcri12	Romania: Ciorasti	45.435	27.305	2	n.a.	1
1128	Tcri12						1
2427	Tdob02	Romania: Giurgeni	44.742	27.868	3	2.66667	1
2428	Tdob17						1
2429	Tdob11						1
2376	Tdob01	Romania: Macin	45.251	28.121	5	1	3
2377	Tdob21						1
2378	Tdob02						1
2379	Tdob01						1
2380	Tdob01						1
2463	Tcri19	Romania: Mihai Bravu	44.136	26.023	3	n.a.	1
2464	Tcri03						1
2465	Tcri20						1
993	Tdob14	Romania: Piscolt	47.583	22.3	3	0	1
994	Tdob14						1
995	Tdob14						1
ZMA9152-366	Tcri01	Romania: Sebis	46.367	22.1	6	1.33333	2
ZMA9152-367	Tdob02						2
ZMA9152-368	Tcri01						2
ZMA9152-716	Tdob02						2
ZMA9152-717	Tcri01						2
ZMA9152-718	Tdob11						2
ZMA9167-711	Tdob02	Romania: Virfuri	46.283	22.467	1	n.a.	2
ZMA9171-336	Tdob14	Romania: Zimnicea	43.65	25.35	2	0	2
ZMA9171-705	Tdob14						2
ZMA9090-296	Tdob02	Serbia: Beograd	44.833	20.5	6	0.66667	2
ZMA9090-297	Tdob07						2
ZMA9090-298	Tdob02						2
ZMA9090-299	Tdob02						2
ZMA9090-300	Tdob02						2
ZMA9090-301	Tdob02						2
ZMA9097-620	Tdob08	Serbia: Debrc	44.6	19.867	28	1.73099	2
ZMA9097-621	TkarC27						2
ZMA9097-622	Tdob11						2
ZMA9097-623	Tdob09						2
ZMA9097-624	Tdob11						2
ZMA9097-625	Tdob11						2
ZMA9097-626	Tdob01						2
ZMA9097-634	Tdob10						2
ZMA9097-635	Tdob10						2
ZMA9097-636	TkarC27						2
ZMA9097-637	Tdob11						2
ZMA9097-666	TkarC20						2
ZMA9097-667	TkarC27						2
ZMA9097-668	Tdob11						2
ZMA9097-669	Tdob11						2
ZMA9097-671	TkarC27						2
ZMA9097-672	Tdob01						2
ZMA9097-673	Tdob01						2
ZMA9097-735	TkarC27						2
ZMA9097-736	TkarC27						2
ZMA9097-737	Tdob11						2
ZMA9097-738	TkarC27						2
ZMA9097-739	Tdob01						2
ZMA9097-740	TkarC27						2
ZMA9097-741	Tdob11						2
ZMA9097-742	Tdob10						2
ZMA9097-743	Tdob11						2
ZMA9097-784	Tdob01						2
ZMA9104-415	Tdob03	Serbia: Ecka	45.287	20.45	14	1.61538	2
ZMA9104-416	Tdob18						2
ZMA9104-417	Tdob14						2
ZMA9104-418	Tdob14						2
ZMA9104-419	Tdob14						2
ZMA9104-420	Tdob14						2
ZMA9104-421	Tdob03						2
ZMA9104-422	Tdob14						2
ZMA9104-423	Tdob18						2
ZMA9104-424	Tdob17						2
ZMA9104-425	Tdob02						2
ZMA9104-510	Tdob14						2
ZMA9104-746	Tdob02						2
ZMA9104-747	Tdob14						2
ZMA9111-610	Tdob11	Serbia: Glusci	44.858	19.541	11	0.54545	2
ZMA9111-611	Tdob11						2
ZMA9111-612	Tdob11						2
ZMA9111-613	Tdob11						2
ZMA9111-614	Tdob11						2
ZMA9111-615	Tdob11						2
ZMA9111-730	Tdob11						2
ZMA9111-731	Tdob11						2
ZMA9111-732	Tdob11						2
ZMA9111-733	Tdob11						2
ZMA9111-734	Tdob01						2
ZMA9120-845	Tdob02	Serbia: Jamena	44.871	19.069	10	1.06667	2
ZMA9120-846	Tdob06						2
ZMA9120-847	Tdob02						2
ZMA9120-848	Tdob02						2
ZMA9120-849	Tdob02						2
ZMA9120-850	Tdob02						2
ZMA9120-851	Tdob06						2
ZMA9120-852	Tdob06						2
ZMA9120-853	Tdob06						2
ZMA9120-854	Tdob02						2
ZMA9142-453	Tdob17	Serbia: Opovo	45.037	20.443	8	1.82143	2
ZMA9142-454	Tdob14						2
ZMA9142-455	Tdob03						2
ZMA9142-456	Tdob18						2
ZMA9142-457	Tdob14						2
ZMA9142-458	Tdob14						2
ZMA9142-508	Tdob14						2
ZMA9142-509	Tdob02						2
ZMA9153-427	Tdob03	Serbia: Senta	45.917	20.1	14	1.25275	2
ZMA9153-428	Tdob14						2
ZMA9153-429	Tdob03						2
ZMA9153-430	Tdob03						2
ZMA9153-431	Tdob02						2
ZMA9153-432	Tdob14						2
ZMA9153-433	Tdob04						2
ZMA9153-434	Tdob03						2
ZMA9153-435	Tdob14						2
ZMA9153-436	Tdob02						2
ZMA9153-437	Tdob14						2
ZMA9153-438	Tdob03						2
ZMA9153-511	Tdob04						2
ZMA9153-745	Tdob14						2
2800	Tdob14	Serbia: Stevanove Ravnice	44.828	21.304	3	2.66667	1
2801	Tdob17						1
2803	Tdob01						1
2751	Tdob01	Serbia: Trbušac	44.673	19.83	5	2.6	1
2752	Tdob01						1
2753	Tdob11						1
2754	Tdob23						1
2755	Tdob08						1
4791	Tdob24	Serbia: Žabari	44.358	21.197	5	1.2	1
4792	Tdob24						1
4793	Tdob02						1
4794	Tdob26						1
4795	Tdob24						1
2338	Tdob24	Ukraine: Chop	48.448	22.248	1	n.a.	1
4426	Tdob02	Ukraine: Orlovka	45.317	28.45	1	n.a.	1
4432	Tdob02	Ukraine: Tsyurupinsk	46.65	32.75	3	3.33333	1
4433	Tdob25						1
4434	Tdob14						1
2341	Tdob14	Ukraine: Uzhgorod 2	48.616	22.281	3	0	1
2342	Tdob14						1
2343	Tdob14						1
4436	Tdob02	Ukraine: Vilkovo	45.4	29.583	1	n.a.	1
Triturus karelinii west
2601	TkarC40	Bulgaria: Alepu	42.348	27.714	4	0.5	5
2602	TkarC40						5
2603	TkarC40						5
2604	TkarC41						5
2490	TkarC20	Bulgaria: Alexandrovo	42.601	25.093	5	0	5
2491	TkarC20						1
2492	TkarC20						5
2493	TkarC20						5
2494	TkarC20						5
2598	TkarC52	Bulgaria: Bata	42.463	24.198	2	0	5
2599	TkarC52						5
4264	TkarC19	Bulgaria: Belopoltsi	41.524	25.796	1	n.a.	5
2630	TkarC53	Bulgaria: Bivoliyane	41.57	25.511	1	n.a.	5
2605	TkarC20	Bulgaria: Bolata	43.384	28.471	3	0	5
2606	TkarC20						5
2633	TkarC20						5
2572	TkarC20	Bulgaria: Boyana lake	42.636	23.27	2	0	5
2573	TkarC20						5
2600	TkarC20	Bulgaria: Byaga	42.079	24.393	1	n.a.	5
4267	TkarC53	Bulgaria: Chukovo	41.489	25.457	4	1.16667	5
4268	TkarC53						5
4269	TkarC19						5
4270	TkarC20						5
2569	TkarC47	Bulgaria: Dendrariuma	42.628	23.228	3	2	5
2570	TkarC48						5
2571	TkarC49						5
2577	TkarC20	Bulgaria: Dolni Koriten	42.473	22.6	2	0	5
2578	TkarC20						5
4266	TkarC20	Bulgaria: Fakia	42.233	27.13	1	n.a.	5
2586	TkarC36	Bulgaria: Gabrene	41.375	22.965	1	n.a.	5
2584	TkarC19	Bulgaria: Gaytaninovo	41.451	23.738	1	n.a.	5
2594	TkarC51	Bulgaria: Gintsi	43.033	23.132	2	1	5
2595	TkarC20						5
4796	TkarC20	Bulgaria: Golesh	43.046	22.947	5	0	1
4797	TkarC20						1
4798	TkarC20						1
4799	TkarC20						1
4800	TkarC20						1
2575	TkarC20	Bulgaria: Iliya	42.075	22.797	2	1	5
2576	TkarC19						5
ZMA9125-377	TkarC20	Bulgaria: Karlovo	42.633	24.817	4	0.5	5
ZMA9125-378	TkarC34						5
ZMA9125-379	TkarC20						5
ZMA9125-719	TkarC20						5
2596	TkarC20	Bulgaria: Karlukovo	43.176	24.078	2	0	5
2597	TkarC20						5
2587	TkarC20	Bulgaria: Kolarovo	41.355	23.126	6	0	5
2588	TkarC20						5
2589	TkarC20						5
2590	TkarC20						5
2591	TkarC20						5
4484	TkarC20						1
2624	TkarC20	Bulgaria: Kolets	41.86	25.318	1	n.a.	5
2634	TkarC20	Bulgaria: Kykrina	43.107	24.865	2	0	5
2635	TkarC20						5
ZMA9134-442	TkarC20	Bulgaria: Levski	43.417	25.133	9	0	3
ZMA9134-443	TkarC20						3
ZMA9134-444	TkarC20						3
ZMA9134-445	TkarC20						3
ZMA9134-769	TkarC20						3
ZMA9134-770	TkarC20						2
ZMA9134-771	TkarC20						2
ZMA9134-772	TkarC20						2
ZMA9134-773	TkarC20						2
2628	TkarC20	Bulgaria: Lozenska Mt.	42.586	23.449	1	n.a.	5
4488	TkarC41	Bulgaria: Malko Tarnovo	41.989	27.525	1	n.a.	1
2627	TkarC20	Bulgaria: Novo Selo	42.177	22.679	1	n.a.	5
4486	TkarC20	Bulgaria: Orlovets	43.333	25.716	1	n.a.	1
2623	TkarC20	Bulgaria: Ostar Kamak	41.878	25.853	5	0	5
4729	TkarC20						1
4730	TkarC20						1
4731	TkarC20						1
4732	TkarC20						1
2585	TkarC19	Bulgaria: Paril	41.435	23.69	1	n.a.	5
2629	TkarC20	Bulgaria: Petarch	42.844	23.147	1	n.a.	5
2625	TkarC41	Bulgaria: Primorsko	42.267	27.755	1	n.a.	5
ZMA9149-515	TkarC20	Bulgaria: Rakovski	42.267	24.967	4	0	3
ZMA9149-766	TkarC20						3
ZMA9149-767	TkarC20						3
ZMA9149-768	TkarC20						3
4271	TkarC19	Bulgaria: Sedlovina	41.635	25.426	1	n.a.	5
ZMA9154-460	TkarC20	Bulgaria: Sevlievo	43.467	25.217	2	0	5
ZMA9154-461	TkarC20						5
2579	TkarC20	Bulgaria: Shumnatitsa	42.297	23.626	3	0	5
2580	TkarC20						5
2581	TkarC20						5
4265	TkarC43	Bulgaria: Slivovo	42.209	26.994	1	n.a.	5
2574	TkarC20	Bulgaria: Slokoshtitsa	42.253	22.695	2	0	5
2626	TkarC20						5
2582	TkarC50	Bulgaria: Stara Kresna	41.797	23.211	2	0	5
2583	TkarC50						5
4483	TkarC20	Bulgaria: Sungurlare	42.786	26.751	1	n.a.	1
2631	TkarC20	Bulgaria: Urvich	42.558	23.427	1	n.a.	5
2592	TkarC20	Bulgaria: Zverino	43.094	23.58	3	0	5
2593	TkarC20						5
2632	TkarC20						5
2075	TkarC19	Greece: Alistrati	41.077	23.973	6	0.53333	5
2076	TkarC19						5
2850	TkarC55						5
2851	TkarC55						5
2852	TkarC55						5
2853	TkarC55						5
ZMA9096-815	TkarC19	Greece: Dafnochori	40.95	22.8	3	0	3
ZMA9096-816	TkarC19						3
ZMA9096-891	TkarC19						3
2840	TkarC54	Greece: Katratzides	41.12	26.147	5	0	5
2841	TkarC54						5
2842	TkarC54						5
2843	TkarC54						5
2844	TkarC54						5
ZMA9127-808	TkarC56	Greece: Kentriko	41.167	22.9	13	0.53846	2
ZMA9127-809	TkarC19						2
ZMA9127-810	TkarC56						2
ZMA9127-811	TkarC56						2
ZMA9127-812	TkarC19						2
ZMA9127-813	TkarC20						2
ZMA9127-814	TkarC19						2
ZMA9127-885	TkarC19						2
ZMA9127-886	TkarC19						5
ZMA9127-887	TkarC19						5
ZMA9127-888	TkarC19						5
ZMA9127-889	TkarC19						5
ZMA9127-890	TkarC19						5
2855	TkarC56	Greece: Mylochori	41.106	22.9	5	0.4	5
2856	TkarC56						5
2857	TkarC19						5
2858	TkarC56						5
2859	TkarC56						5
2846	TkarC19	Greece: Saint Kosmas	41.084	24.669	4	0	5
2847	TkarC19						5
2848	TkarC19						5
2849	TkarC19						5
2860	TkarC19	Greece: Zarkadia	41.018	24.646	1	n.a.	5
ZMA9088-867	TkarC36	Macedonia: Bansko	41.383	22.767	1	n.a.	5
ZMA9092-794	TkarC19	Macedonia: Bigla	41.933	22.667	5	0	5
ZMA9092-795	TkarC19						5
ZMA9092-796	TkarC19						5
ZMA9092-892	TkarC19						5
ZMA9092-895	TkarC19						2
3733	TkarC19	Macedonia: Garnikovo	41.277	22.06	10	0	5
3734	TkarC19						5
3735	TkarC19						5
3736	TkarC19						5
3737	TkarC19						5
3738	TkarC19						5
3739	TkarC19						5
3740	TkarC19						5
3741	TkarC19						5
3742	TkarC19						5
ZMA9140-797	TkarC20	Macedonia: Mitrašinci	41.75	22.767	12	0.5303	3
ZMA9140-798	TkarC19						3
ZMA9140-799	TkarC19						3
ZMA9140-800	TkarC19						3
ZMA9140-801	TkarC20						3
ZMA9140-802	TkarC19						2
ZMA9140-803	TkarC19						2
ZMA9140-804	TkarC19						2
ZMA9140-805	TkarC20						2
ZMA9140-806	TkarC20						2
ZMA9140-807	TkarC20						2
ZMA9140-894	TkarC19						2
ZMA9086-390	TkarC27	Serbia: Aranđelovac	44.284	20.669	9	0.77778	3
ZMA9086-391	TkarC28						3
ZMA9086-392	TkarC20						3
ZMA9086-393	TkarC20						3
ZMA9086-394	TkarC20						3
ZMA9086-395	TkarC28						2
ZMA9086-763	TkarC20						5
ZMA9086-764	TkarC20						2
ZMA9086-765	Tkarc27						2
ZMA9099-931	TkarC20	Serbia: Djurinci	44.494	20.653	3	0	5
ZMA9099-932	TkarC20						5
4054	TkarC20						5
ZMA9113-935	TkarC20	Serbia: Gornja Sabanta	43.9	21	1	n.a.	5
ZMA9115-817	TkarC20	Serbia: Grivac	43.967	20.667	9	0.22222	2
ZMA9115-818	TkarC27						2
ZMA9115-819	TkarC20						2
ZMA9115-820	TkarC20						2
ZMA9115-821	TkarC20						5
ZMA9115-822	TkarC20						5
ZMA9115-823	TkarC20						5
ZMA9115-824	TkarC20						5
ZMA9115-893	TkarC20						5
3782	TkarC24	Serbia: Grza	43.897	21.646	1	n.a.	5
617	TkarC20	Serbia: Guberevac	43.852	20.771	5	0	5
ZMA9116-631	TkarC20						5
ZMA9116-632	TkarC20						5
ZMA9116-648	TkarC20						5
ZMA9116-779	TkarC20						2
3341	TkarC57	Serbia: Ljuberadja	43.032	22.395	2	1	5
3342	TkarC20						5
ZMA9150-825	TkarC20	Serbia: Resavica Pecina	44.05	21.6	3	0	5
ZMA9150-826	TkarC20						5
ZMA9150-882	TkarC20						5
ZMA9157-827	TkarC20	Serbia: Sisevac	43.957	21.585	4	1.16667	3
ZMA9157-828	TkarC23						3
ZMA9157-874	TkarC24						3
ZMA9157-875	TkarC24						3
322	TkarC20	Serbia: Trešnja	44.6	20.583	10	0.53571	2
323	TkarC20						2
ZMA9164-649	Tdob19						2
ZMA9164-650	TkarC35						5
ZMA9164-651	TkarC20						5
ZMA9164-653	TkarC35						5
ZMA9164-654	Tdob19						2
ZMA9164-655	TkarC20						2
ZMA9164-656	TkarC35						2
ZMA9164-657	TkarC20						2
ZMA9169-868	TkarC20	Serbia: Vitanovac	43.733	20.8	5	0	5
ZMA9169-869	TkarC20						5
ZMA9169-870	TkarC20						5
ZMA9169-871	TkarC20						5
ZMA9169-934	TkarC20						5
4009	TkarC20	Serbia: Vlasi	42.999	22.638	2	0	5
4010	TkarC20						5
3952	TkarC20	Serbia: Zli Do	42.422	22.453	10	0	5
3953	TkarC20						5
3954	TkarC20						5
3955	TkarC20						5
3956	TkarC20						5
3957	TkarC20						5
3958	TkarC20						5
3959	TkarC20						5
3960	TkarC20						5
3961	TkarC20						5
1801	TkarC12	Turkey: Bergama	39.021	27.107	1	n.a.	5
1879	TkarC18	Turkey: Bigadiç	39.351	28.217	3	0	3
1880	TkarC18						3
1881	TkarC18						3
1788	TkarC18	Turkey: Bozdağ	38.367	28.102	5	0	3
1789	TkarC18						3
1790	TkarC18						3
1791	TkarC18						3
1792	TkarC18						3
2564	TkarC18	Turkey: Büyük Kalecik	38.687	30.455	5	0	5
2565	TkarC18						5
2566	TkarC18						5
2567	TkarC18						5
2568	TkarC18						5
1813	TkarC03	Turkey: Çan	40.006	26.937	12	2.42424	3
1814	TkarC03						3
1815	TkarC12						3
1816	TkarC12						3
1817	TkarC03						3
1818	TkarC03						5
1819	TkarC03						5
1820	TkarC03						5
1821	TkarC03						5
1822	TkarC12						5
1823	TkarC12						5
1824	TkarC03						5
1839	TkarC12	Turkey: Çavuşköy	40.255	28.107	1	n.a.	5
1802	TkarC12	Turkey: Dikili	39.176	26.822	5	0.4	3
1803	TkarC12						3
1804	TkarC17						3
1805	TkarC12						3
1812	TkarC12						3
2861	TkarC12	Turkey: Efes	37.947	27.349	3	0	5
2862	TkarC12						5
2863	TkarC12						5
1825	TkarC12	Turkey: Gönen	40.217	27.618	6	0	5
1826	TkarC12						5
1827	TkarC12						5
1828	TkarC12						5
1829	TkarC12						5
1838	TkarC12						5
ZMA9121-483	TkarC32	Turkey: Karacabey	40.25	28.3	3	2	5
ZMA9121-484	TkarC65						2
ZMA9121-485	TkarC33						5
2360	TkarC01	Turkey: Keşan	40.917	26.633	13	6.76923	3
2361	TkarC01						3
2362	TkarC01						3
2363	TkarC01						3
2364	TkarC01						5
2365	TkarC01						5
2366	TkarC19						3
2367	TkarC01						5
2368	TkarC01						5
2369	TkarC01						5
2370	TkarC01						5
2371	TkarC01						5
K27	TkarC19						5
K31	TkarC12	Turkey: Klaros	38	27.183	2	0	5
K33	TkarC12						5
K41	TkarC12	Turkey: Mersinbeleni	37.65	27.683	4	0	5
K42	TkarC12						5
K43	TkarC12						5
K44	TkarC12						5
1869	TkarC12	Turkey: Mustafa Kemalpaşa	40.069	28.352	5	0.6	3
1870	TkarC15						3
1871	TkarC12						3
1872	TkarC12						3
1873	TkarC15						3
Triturus karelinii central
1847	TkarB15	Turkey: Abanta Gölu	40.607	31.286	3	0	3
1848	TkarB15						3
4475	TkacC02						1
ZMA9082-402	TkarB16	Turkey: Adapazari	40.767	30.483	6	0	3
ZMA9082-403	TkarC05						3
ZMA9082-404	TkarC05						3
ZMA9134-774	TkarC02						3
ZMA9134-775	TkarC05						3
ZMA9134-776	TkarB16						3
K12	TkarC05	Turkey: Arifiye	40.71	30.36	4	n.a.	5
K13	TkarC05						5
K14	TkarC05						5
K15	TkarC05						5
K20	TkarB12	Turkey: Aşağıçaylı	41.933	33.767	1	n.a.	1
ZMA7564-116	TkarB13	Turkey: Bartın	41.617	32.333	6	6.73333	2
ZMA7564-118	TkarB12						2
ZMA7564-121	TkarB17						2
ZMA7564-122	TkarB12						2
ZMA7564-123	TkarB13						2
ZMA7564-124	TkarB12						2
1844	TkarC05	Turkey: Demirbey	40.856	30.488	1	n.a.	5
1849	TkarC09	Turkey: Gebze	40.89	29.504	9	n.a.	3
1850	TkarC05						3
1851	TkarC10						3
1852	TkarC05						3
1853	TkarC05						5
1865	TkarC05						5
1866	TkarC05						5
1867	TkarC10						5
1868	TkarC11						3
1933	TkarB13	Turkey: Karakoç	41.487	32.142	9	6	3
1934	TkarB13						3
1935	TkarB12						3
1936	TkarB12						3
1937	TkarB12						3
1938	TkarB13						1
1939	TkarB12						1
1940	TkarB12						1
1941	TkarB12						1
1948	TkarB10	Turkey: Cebeci	41.201	34.036	5	0	3
1949	TkarB10						3
1950	TkarB10						3
1951	TkarB10						3
1952	TkarB10						3
K03	TkarB01	Turkey: Gürbulak	40.967	39.633	1	n.a.	1
1928	TkarB17	Turkey: Hacılar	41.491	32.101	5	1	1
1929	TkarB12						1
1930	TkarB17						1
1931	TkarB12						1
1932	TkarB18						1
1882	TkarB10	Turkey: Kalecik	40.077	33.341	7	0	3
1883	TkarB10						3
1884	TkarB10						3
1885	TkarB10						3
1886	TkarB10						3
K10	TkarB10						1
K11	TkarB10						1
1845	TkarB14	Turkey: Karasu	41.076	30.757	2	0	3
1846	TkarB14						3
1960	TkarB07	Turkey: Kavak	41.11	36.017	5	0	3
1961	TkarB07						3
1962	TkarB07						3
1963	TkarB07						3
1964	TkarB07						3
K22	TkarC58	Turkey: Okluca	40.233	29.85	4	n.a.	5
K23	TkarC58						5
K24	TkarC58						5
K25	TkarC58						5
1841	TkarC05	Turkey: Orhangazi	40.554	29.325	3	n.a.	3
1842	TkarC05						3
1843	TkarC07						3
1985	TkarB04	Turkey: Reşadiye	40.441	37.476	8	1.03571	3
1986	TkarB06						3
1987	TkarB04						3
1988	TkarB05						3
1990	TkarB04						3
K04	TkarB19						1
K05	TkarB05						1
K06	TkarB05						1
K34	TkarC02	Turkey: Safibey	40.467	30.233	3	n.a.	5
K35	TkarC02						5
K36	TkarC05						5
K37	TkarB20	Turkey: Seben	40.41	31.57	4	0.66667	1
K38	TkarC02						5
K39	TkarB15						1
K40	TkarB15						1
2078	TkarB02	Turkey: Şebinkarahisar	40.286	38.126	5	0	3
2079	TkarB02						3
2080	TkarB02						3
2081	TkarB02						3
2082	TkarB02						3
K16	TkarB10	Turkey: Tosya	41.017	34.033	4	0	6
K17	TkarB10						6
K18	TkarB10						6
K19	TkarB10						6
ZMA9118-954	TkarC29	Turkey: Yakacık	40.917	29.2	8	n.a.	5
ZMA9118-955	TkarC10						5
ZMA9118-956	TkarC30						5
ZMA9118-957	TkarC09						5
ZMA9118-958	TkarC11						5
ZMA9118-959	TkarC09						5
ZMA9118-960	TkarC31						5
ZMA9118-961	TkarC09						5
1840	TkarC05	Turkey: Yenişehir	40.268	29.605	1	n.a.	5
2103	TkarB01	Turkey: Yomra	40.868	39.857	1	n.a.	3
Triturus karelinii east
2412	TkarA01	Azerbaijan: Avyarud	38.5	48.6	5	6.2	3
2413	TkarA01						3
2414	TkarA02						3
2415	TkarA06						3
2416	TkarA07						3
4470	TkarA01	Azerbaijan: Azfilial	38.667	48.783	2	1	1
4471	TkarA19						1
4467	TkarA01	Azerbaijan: Moshkhan	38.483	48.833	3	1.33333	1
4468	TkarA19						1
4469	TkarA02						1
2211	TkarA09	Georgia: Chiantba Lake	41.914	45.299	5	0	1
2212	TkarA09						1
2213	TkarA09						1
2214	TkarA09						1
2215	TkarA09						1
2196	TkarA09	Georgia: Chilitba lake	41.795	44.633	1	n.a.	1
2221	TkarA08	Georgia: Ikalto	41.951	45.395	5	0.6	1
2222	TkarA09						1
2223	TkarA08						1
2224	TkarA09						1
2225	TkarA09						1
2173	TkarA09	Georgia: Khekordzi	41.809	44.498	1	n.a.	1
2168	TkarA09	Georgia: Kobuleti	41.822	41.814	5	0	3
2169	TkarA09						3
2170	TkarA09						3
2171	TkarA09						3
2172	TkarA09						3
4445	TkarA18	Georgia: Machara	42.983	41.05	3	0	1
4446	TkarA18						1
4447	TkarA18						1
2157	TkarA09	Georgia: Pichori river valley	42.134	41.841	5	0	1
2158	TkarA09						1
2159	TkarA09						1
2160	TkarA09						1
2161	TkarA09						1
2162	TkarA09	Georgia: Poti	42.187	41.727	5	0	1
2163	TkarA09						1
2164	TkarA09						1
2165	TkarA09						1
2166	TkarA09						1
2193	TkarA09	Georgia: Satovle	41.786	44.545	3	0	1
2194	TkarA09						1
2195	TkarA09						1
2226	TkarA09	Georgia: Telavi	41.903	45.475	5	0.6	3
2227	TkarA08						3
2228	TkarA09						3
2229	TkarA09						3
2230	TkarA08						3
2207	TkarA09	Georgia: Tsodoreti	41.729	44.572	4	0	3
2208	TkarA09						3
2209	TkarA09						3
2210	TkarA09						3
2485	TkarA04	Iran: Alandan	36.233	53.467	3	0	3
2486	TkarA04						3
2487	TkarA04						3
RMNH RenA 46932-2389	TkarA03	Iran: Qu’Am Shahr	36.436	52.803	2	1	3
RMNH RenA 46931-2390	TkarA04						3
2129	TkarA12	Russia: Anapa	44.851	37.361	4	0	1
2130	TkarA12						1
2131	TkarA12						1
2132	TkarA12						1
2133	TkarA12	Russia: Anapskaya	44.883	37.438	3	0	1
2134	TkarA12						1
2135	TkarA12						1
2138	TkarA14	Russia: Cape Malyi Utrish	44.716	37.467	5	0	3
2139	TkarA14						3
2140	TkarA14						3
2141	TkarA14						3
2142	TkarA14						3
2409	TkarA12	Russia: Charnoreinje	43.917	40.65	1	n.a.	1
4465	TkarA09	Russia: Ersi	41.983	47.983	2	0	1
4466	TkarA09						1
2143	TkarA12	Russia: Goriachiy Kluch	44.563	39.032	1	n.a.	1
2144	TkarA12	Russia: Kamennomostskiy	44.285	40.123	3	0	1
2145	TkarA12						1
2146	TkarA12						1
4477	TkarA09	Russia: Mikhgerg	41.633	47.983	2	0	1
4478	TkarA09						1
2150	TkarA12	Russia: Nalchik***	43.458	43.521	5	0.6	3
2151	TkarA11						3
2152	TkarA12						3
2153	TkarA11						3
2154	TkarA11						3
2136	TkarA14	Russia: Novorossiysk	44.755	37.819	2	6	1
2137	TkarA12						1
2147	TkarA12	Russia: Psebay	44.071	40.847	3	0	1
2148	TkarA12						1
2149	TkarA12						1
4454	TkarA12	Russia: Yablonovskiy	44.9	38.95	2	0	1
4455	TkarA12						1
2112	TkarA16	Ukraine: Alushta	44.682	34.384	5	0	6
2113	TkarA16						6
2114	TkarA16						6
2115	TkarA16						6
2116	TkarA16						6
2119	TkarA16	Ukraine: Chatyr-Dag	44.688	34.234	5	0	1
2120	TkarA16						1
2121	TkarA16						1
2122	TkarA16						1
2123	TkarA16						1
2105	TkarA16	Ukraine: Nikita	44.538	34.243	5	0	3
2106	TkarA16						3
2107	TkarA16						3
2108	TkarA16						3
2109	TkarA16						3
Triturus macedonicus
3248	Tmac11	Albania: Bajzë	42.303	19.441	5	4.8	5
3249	Tmac12						5
3250	Tmac11						5
3251	Tmac12						5
3252	Tmac12						5
3274	Tmac05	Albania: Bejar	40.429	19.85	5	12	5
3275	Tmac05						5
3276	Tmac27						5
3277	Tmac27						5
3494	Tmac05						5
3269	Tmac04	Albania: Fushë-Krujë	41.529	19.682	5	3	5
3270	Tmac14						5
3271	Tmac04						5
3272	Tmac14						5
3273	Tmac15						5
3278	Tmac21	Albania: Gracen	41.157	19.949	5	0	5
3279	Tmac21						5
3280	Tmac21						5
3281	Tmac21						5
3282	Tmac21						5
3660	Tmac06	Albania: Kavajë	41.168	19.556	5	1	5
3661	Tmac06						5
3662	Tmac06						5
3663	Tmac07						5
3664	Tmac04						5
3263	Tmac08	Albania: Kolsh	42.072	20.326	5	0.6	5
3264	Tmac08						5
3265	Tmac09						5
3266	Tmac09						5
3267	Tmac09						5
3681	Tmac12	Albania: Koplik	42.197	19.451	5	3.2	5
3682	Tmac11						5
3683	Tmac11						5
3684	Tmac11						5
3685	Tmac11						5
3472	Tmac04	Albania: Lushnjë	41	19.664	5	2.4	5
3473	Tmac23						5
3474	Tmac04						5
3475	Tmac04						5
3476	Tmac23						5
3519	Tmac22	Albania: Pogradec	40.931	20.64	5	0.4	5
3520	Tmac22						5
3521	Tmac22						5
3522	Tmac22						5
3523	Tmac24						5
ZMA9100-872	Tdob11	Bosnia and Herzegovina: Donja – Gornja Čadjavica	44.8	19.033	2	n.a.	2
ZMA9100-873	TkarC27						5
ZMA9112-829	Tdob09	Bosnia and Herzegovina: Gornja Čadjavica	44.75	19.083	9	n.a.	2
ZMA9112-830	Tdob11						2
ZMA9112-831	TkarC27						2
ZMA9112-832	TkarC27						2
ZMA9112-833	Tdob13						2
ZMA9112-834	Tdob11						2
ZMA9112-835	Tdob13						2
ZMA9112-836	Tdob11						2
ZMA9112-881	Tdob13						2
ZMA9162-855	TkarC27	Bosnia and Herzegovina: Tavna Monastire	44.6	19.067	9	n.a.	2
ZMA9162-856	TkarC27						5
ZMA9162-857	TkarC27						5
ZMA9162-858	TkarC27						5
ZMA9162-859	TkarC27						5
ZMA9162-927	TkarC20						2
ZMA9162-928	TkarC27						2
ZMA9162-929	TkarC27						2
ZMA9162-930	TkarC20						2
ZMA9168-896	TkarC27	Bosnia and Herzegovina: Visegrad	43.783	19.333	14	n.a.	5
ZMA9168-897	TkarC27						5
ZMA9168-898	TkarC20						5
ZMA9168-899	TkarC27						5
ZMA9168-900	TkarC27						2
ZMA9168-901	TkarC27						2
ZMA9168-902	TkarC27						2
ZMA9168-903	TkarC27						2
ZMA9168-904	TkarC27						2
ZMA9168-905	TkarC27						2
ZMA9168-906	TkarC20						2
ZMA9168-907	TkarC27						2
ZMA9168-908	TkarC27						2
ZMA9168-909	TkarC20						2
ZMA9085-602	Tmac01	Greece: Ano Kaliniki	40.853	21.45	11	0.18182	3
ZMA9085-603	Tmac01						2
ZMA9085-604	Tmac03						5
ZMA9085-605	Tmac01						2
ZMA9085-658	Tmac01						5
ZMA9085-659	Tmac01						5
ZMA9085-660	Tmac01						2
ZMA9085-661	Tmac01						2
ZMA9085-674	Tmac01						2
ZMA9085-675	Tmac01						5
ZMA9085-676	Tmac01						5
3768	TkarC19	Greece: Archangelos	41.05	22.291	5	n.a.	5
3769	TkarC19						5
4256	TkarC19						5
4257	TkarC19						5
4258	TkarC19						5
2104	Tmac02	Greece: Asprangeli	39.825	20.725	1	n.a.	3
3702	Tmac02	Greece: Elafotopos	39.9	20.669	4	0.5	5
3703	Tmac02						5
3704	Tmac28						5
3705	Tmac02						5
3710	Tmac02	Greece: Elati	39.835	20.74	1	n.a.	5
3775	Tmac29	Greece: Kerameia	39.562	22.081	7	0	5
3776	Tmac29						5
3777	Tmac29						5
3778	Tmac29						5
3779	Tmac29						5
3780	Tmac29						5
3781	Tmac29						5
2820	Tmac16	Greece: Kounoupena	39.683	19.764	4	3	5
2821	Tmac17						5
2822	Tmac18						5
2823	Tmac19						5
616	TkarC20	Greece: Livadia	41.283	23.017	1	n.a.	5
3706	Tmac02	Greece: Negrades	39.847	20.663	3	0	5
3707	Tmac02						5
3708	Tmac02						5
2815	Tmac13	Greece: Paliambela	38.909	20.97	5	0	5
2816	Tmac13						5
2817	Tmac13						5
2818	Tmac13						5
2819	Tmac13						5
3745	TkarC59	Greece: Pefkodasos	41.03	22.58	10	0	5
3746	Tmac01						5
3747	TkarC19						5
3748	TkarC59						5
3749	TkarC59						5
3750	Tmac01						5
3751	Tmac01						5
3752	Tmac01						5
3753	TkarC59						5
3754	TkarC19						5
2835	Tmac01	Greece: Prespa	40.831	21.121	5	2	5
2836	Tmac01						5
2837	Tmac20						5
2838	Tmac01						5
2839	Tmac01						5
2825	Tmac25	Greece: Seli	40.567	22.022	5	0.4	5
2826	Tmac26						5
2827	Tmac26						5
2828	Tmac26						5
2829	Tmac26						5
3770	Tmac30	Greece: Trilofos	40.358	22.477	5	0	5
3771	Tmac30						5
3772	Tmac30						5
3773	Tmac30						5
3774	Tmac30						5
3709	Tmac29	Greece: Vryta	40.8	21.919	1	n.a.	5
2830	Tmac01	Greece: Zygos-Mikro	39.823	21.261	5	0	5
2831	Tmac01						5
2832	Tmac01						5
2833	Tmac01						5
2834	Tmac01						5
3381	TkarC19	Kosovo: Doganovic	42.216	21.189	5	n.a.	5
3382	TkarC19						5
3383	TkarC19						5
3384	TkarC20						5
3385	TkarC19						5
2682	Tmac08	Kosovo: Karagač	42.64	20.309	4	0	5
2683	Tmac08						5
2684	Tmac08						5
2685	Tmac08						5
3669	Tmac08	Kosovo: Kijevo	42.568	20.728	5	0	5
3670	TkarC20						5
3671	TkarC45						5
3672	Tmac08						5
3673	Tmac08						5
3650	TkarC44	Kosovo: Prepolac	43.009	21.233	5	n.a.	5
3651	TkarC44						5
3652	TkarC44						5
3653	TkarC20						5
3654	TkarC20						5
3211	TkarC20	Kosovo: Pristina	42.666	21.172	5	n.a.	5
3212	TkarC20						5
3213	TkarC20						5
3214	TkarC20						5
3215	TkarC20						5
3377	Tmac08	Kosovo: Xërze	42.341	20.573	1	n.a.	5
3320	Tmac08	Macedonia: Debreste	41.502	21.293	5	0	5
3321	Tmac08						5
3322	Tmac08						5
3323	Tmac08						5
3324	Tmac08						5
2784	TkarC19	Macedonia: Dojran	41.241	22.718	3	n.a.	5
2786	TkarC19						5
2787	TkarC19						5
3317	Tmac01	Macedonia: Gorno Srpci	41.072	21.219	5	0	5
3529	Tmac01						5
3530	Tmac01						5
3531	Tmac01						5
3532	Tmac01						5
3601	Tmac01	Macedonia: Gostivar	41.817	20.899	4	0	5
3602	Tmac01						5
3603	Tmac01						5
3605	Tmac01						5
ZMA9124-860	TkarC39	Macedonia: Karbinci	41.767	22.233	1	n.a.	5
3334	Tmac10	Macedonia: Kolibari	41.58	20.951	5	0.6	5
3335	Tmac08						5
3336	Tmac08						5
3337	Tmac08						5
3338	Tmac10						5
3405	Tmac22	Macedonia: Leskoec	40.962	20.885	5	0.4	5
3406	Tmac22						5
3407	Tmac22						5
3408	Tmac22						5
3409	Tmac20						5
3535	Tmac03	Macedonia: Loznani	41.221	21.446	5	0	5
3536	Tmac03						5
3537	Tmac03						5
3538	Tmac03						5
3539	Tmac03						5
2907	TkarC19	Macedonia: Petrovac	41.939	21.615	4	n.a.	5
2908	TkarC19						5
2910	TkarC19						5
2911	TkarC19						5
3667	Tmac03	Macedonia: Prilep	41.419	21.611	2	0	5
3668	Tmac03						5
ZMA9147-862	TkarC19	Macedonia: Probistip	41.983	22.167	5	n.a.	5
ZMA9147-863	TkarC19						5
ZMA9147-864	TkarC19						5
ZMA9147-865	TkarC19						2
ZMA9147-866	TkarC19						5
3318	TkarC19	Macedonia: Rugince	42.148	21.977	5	n.a.	5
3319	TkarC19						5
3545	TkarC19						5
3546	TkarC19						5
3547	TkarC19						5
3327	Tmac08	Macedonia: Vrbjani	41.413	20.816	5	0	5
3583	Tmac08						5
3584	Tmac08						5
3585	Tmac08						5
3586	Tmac08						5
3245	Tmac11	Montenegro: Bjeloši	42.374	18.907	2	0	5
3246	Tmac11						5
3147	Tmac11	Montenegro: Donji Lokanj	41.9	19.267	5	0	5
3148	Tmac11						5
3149	Tmac11						5
3150	Tmac11						5
3151	Tmac11						5
2686	Tmac11	Montenegro: Kućišta	42.46	18.854	1	n.a.	5
3371	TkarC20	Serbia: Blato	43.301	20.73	4	n.a.	5
3372	TkarC20						5
3373	TkarC20						5
3374	TkarC20						5
3674	TkarC20	Serbia: Delimedje	43.091	20.265	5	n.a.	5
3675	TkarC20						5
3676	TkarC20						5
3677	TkarC20						5
3678	TkarC20						5
ZMA9098-910	TkarC20	Serbia: Divcibare	44.1	19.933	11	n.a.	2
ZMA9098-911	TkarC20						2
ZMA9098-912	TkarC20						5
ZMA9098-913	TkarC20						5
ZMA9098-914	TkarC20						5
ZMA9098-915	TkarC20						5
ZMA9098-916	TkarC20						5
ZMA9098-917	TkarC20						2
ZMA9098-918	TkarC20						2
ZMA9098-919	TkarC20						2
ZMA9098-920	TkarC20						2
4259	TkarC20	Serbia: Dojni Dusnik	43.159	22.127	5	n.a.	5
4260	TkarC20						5
4261	TkarC20						5
4262	TkarC20						5
4263	TkarC20						5
3492	TkarC20	Serbia: Drežnik	43.774	19.992	2	n.a.	5
3493	TkarC20						5
3895	TkarC27	Serbia: Gornji Varbes	43.204	21.963	8	n.a.	5
3896	TkarC20						5
3897	TkarC27						5
3898	TkarC27						5
3899	TkarC27						5
3900	TkarC20						5
3901	TkarC37						5
3902	TkarC20						5
ZMA9114-448	TkarC20	Serbia: Grcak	43.467	20.95	8	n.a.	2
ZMA9114-449	TkarC20						5
ZMA9114-450	TkarC20						5
ZMA9114-451	TkarC20						5
ZMA9114-627	TkarC20						2
ZMA9114-628	TkarC20						2
ZMA9114-629	TkarC20						2
ZMA9114-630	TkarC20						5
3856	TkarC63	Serbia: Jezero	43.583	21.9	8	n.a.	5
3857	TkarC20						5
3858	TkarC63						5
3859	TkarC20						5
3860	TkarC63						5
3861	TkarC63						5
3862	TkarC63						5
3863	TkarC63						5
ZMA9122-921	TkarC20	Serbia: Karan	43.888	19.926	6	n.a.	5
ZMA9122-922	TkarC20						2
ZMA9122-923	TkarC20						5
ZMA9122-924	TkarC20						5
ZMA9123-925	TkarC20						5
ZMA9123-926	TkarC20						2
3783	TkarC60	Serbia: Krivi Vir	43.801	21.761	8	n.a.	5
3784	TkarC60						5
3785	TkarC60						5
3786	TkarC60						5
3787	TkarC60						5
3788	TkarC60						5
3789	TkarC60						5
3790	TkarC60						5
4003	TkarC20	Serbia: Ljuberadja	43.032	22.395	2	n.a.	5
4004	TkarC20						5
2656	TkarC27	Serbia: Ljubovija	44.2	19.4	5	n.a.	5
2657	TkarC27						5
2658	TkarC27						5
2659	TkarC27						5
2660	TkarC27						5
ZMA9137-606	TkarC20	Serbia: Lucane	42.417	21.717	12	n.a.	2
ZMA9137-607	TkarC38						5
ZMA9137-608	TkarC20						2
ZMA9137-609	TkarC20						2
ZMA9137-642	TkarC20						2
ZMA9137-643	TkarC20						2
ZMA9137-644	TkarC39						2
ZMA9137-645	TkarC20						5
ZMA9137-646	TkarC20						5
ZMA9137-662	TkarC20						2
ZMA9137-663	TkarC20						5
ZMA9137-664	TkarC20						2
3693	TkarC46	Serbia: Promaja	42.678	22.357	11	n.a.	5
3903	TkarC46						5
3904	TkarC46						5
3905	TkarC46						5
3906	TkarC20						5
3907	TkarC46						5
3908	TkarC20						5
3909	TkarC46						5
3910	TkarC20						5
3911	TkarC46						5
3912	TkarC20						5
2517	TkarC42	Serbia: Rataje	43.477	21.106	1	n.a.	5
3831	TkarC63	Serbia: Rtanj	43.772	21.932	10	n.a.	5
3832	TkarC63						5
3833	TkarC63						5
3834	TkarC20						5
3835	TkarC63						5
3836	TkarC63						5
3837	TkarC20						5
3838	TkarC63						5
3839	TkarC20						5
3840	TkarC20						5
ZMA9158-398	TkarC20	Serbia: Stanisinci	43.517	20.883	4	n.a.	5
ZMA9158-399	TkarC20						5
ZMA9158-400	TkarC20						2
ZMA9158-401	TkarC20						5
2955	TkarC20	Serbia: Todorovce	42.875	21.866	5	n.a.	5
2956	TkarC20						5
2957	TkarC20						5
2958	TkarC20						5
2959	TkarC20						5
4017	TkarC20	Serbia: Vlasi	42.999	22.638	2	n.a.	5
4018	TkarC20						5
2533	TkarC20	Serbia: Vrtovac	43.404	22.45	5	n.a.	5
2534	TkarC20						5
2535	TkarC20						5
2536	TkarC20						5
2537	TkarC20						5
3796	TkarC20	Serbia: Zlot	44.011	21.967	8	n.a.	5
3797	TkarC20						5
3806	TkarC20						5
3807	TkarC20						5
3819	TkarC20						5
3820	TkarC61						5
3821	TkarC20						5
3822	TkarC62						5
T. marmoratus
ZMA9095-518	Tmar01	France: Confolens	46.007	0.73	1	n.a.	3
ZMA7617-179	Tmar04	France: Mayenne	48.3	-0.617	39	0.65047	2
ZMA9266-264	Tmar03						2
ZMA9266-265	Tmar03						2
ZMA9267-266	Tmar01						2
ZMA9267-267	Tmar01						2
ZMA9267-268	Tmar01						2
ZMA9268-269	Tmar01						2
ZMA9266-270	Tmar01						2
ZMA9266-271	Tmar03						2
ZMA 8049-305	Tmar01						2
306	Tmar01						2
ZMA9074-325	Tmar01						2
ZMA9074-326	Tmar01						2
ZMA9074-466	Tmar01						2
ZMA9074-467	Tmar01						2
ZMA9074-468	Tmar01						2
ZMA9074-469	Tmar01						2
ZMA9075-519	Tmar01						2
ZMA9076-520	Tmar01						2
ZMA9076-521	Tmar01						2
ZMA9076-522	Tmar01						2
ZMA9077-523	Tmar01						2
ZMA9077-524	Tmar01						2
ZMA9078-525	Tmar01						2
ZMA9078-526	Tmar01						2
ZMA9079-527	Tmar01						2
ZMA9079-528	Tmar01						2
ZMA9079-529	Tmar01						2
ZMA9079-530	Tmar01						2
ZMA9080-531	Tmar01						2
ZMA9080-532	Tmar01						2
ZMA9074-533	Tmar01						2
ZMA9074-534	Tmar01						2
ZMA9074-539	Tmar01						2
ZMA9074-540	Tmar05						2
ZMA9081-936	Tmar03						2
ZMA9081-937	Tmar01						2
ZMA9081-938	Tmar01						2
ZMA9074-939	Tmar01						2
ZMA9151-535	Tmar01	France: Rochechouart	45.794	0.775	4	0	2
ZMA9151-536	Tmar01						2
ZMA9151-537	Tmar01						2
ZMA9151-538	Tmar01						2
M1695	Tmar18	Portugal: Aldeia de João Pires	40.108	-7.141	3	0	7
M2842	Tmar18						7
M2843	Tmar18						7
M1697	Tmar18	Portugal: Aldeia Stª Margarida	40.051	-7.259	5	0.4	7
M1698	Tmar18						7
M1699	Tmar18						7
M1700	Tmar28						7
M1701	Tmar18						7
M1339	Tpyg03	Portugal: Areia 3	39.508	-7.934	5	10	7
M1340	Tmar24						7
M1341	Tmar18						7
M1342	Tpyg03						7
M1343	Tpyg44						7
M2626	Tmar18	Portugal: Carepa	39.622	-7.771	5	0	7
M2627	Tmar18						7
M2628	Tmar18						7
M2629	Tmar18						7
M2630	Tmar18						7
M1530	Tmar04	Portugal: Castelo Mendo	40.586	-6.94	5	0	7
M1531	Tmar04						7
M1532	Tmar04						7
M1533	Tmar04						7
M1534	Tmar04						7
M1739	Tmar29	Portugal: Coimbra	40.205	-8.407	3	5.33333	7
M1740	Tmar29						7
M1742	Tmar16						7
M2063	Tmar18	Portugal: Fratel	39.618	-7.736	5	0	7
M2656	Tmar18						7
M2657	Tmar18						7
M2658	Tmar18						7
M2659	Tmar18						7
M1628	Tmar18	Portugal: Idanha-a-Nova	39.934	-7.192	4	0	7
M1629	Tmar18						7
M1630	Tmar18						7
M1633	Tmar18						7
M1902	Tmar18	Portugal: Madeirã	39.94	-8.037	5	3.6	7
M1903	Tmar18						7
M1904	Tmar16						7
M1905	Tmar18						7
M1906	Tmar18						7
M1973	Tmar02	Portugal: Mezio	40.939	-7.807	5	1.8	7
M1974	Tmar15						7
M1975	Tmar02						7
M1976	Tmar15						7
M1977	Tmar02						7
M1568	Tmar04	Portugal: Mogadouro	41.341	-6.606	5	0	7
M1569	Tmar04						7
M1570	Tmar04						7
M1571	Tmar04						7
M1572	Tmar04						7
M1191	Tmar18	Portugal: Monte do Conde	40.168	-7.25	3	0.66667	7
M1201	Tmar18						7
M1202	Tmar27						7
M3644	Tmar04	Portugal: Nelas	40.488	-7.839	10	2.24444	7
M3645	Tmar04						7
M3646	Tmar04						7
M3647	Tmar19						7
M3648	Tmar04						7
M3665	Tmar20						7
M3666	Tmar20						7
M3667	Tmar20						7
M3668	Tmar20						7
M3669	Tmar20						7
M1952	Tmar12	Portugal: Nespereira de Baixo	40.76	-8.367	5	0	7
M1953	Tmar12						7
M1954	Tmar12						7
M1956	Tmar12						7
M1972	Tmar12						7
M302	Tmar25	Portugal: Pedra do Altar	39.706	-7.819	4	5	7
M303	Tmar18						7
M304	Tmar26						7
M305	Tmar18						7
M2851	Tmar10	Portugal: Porto	41.152	-8.639	5	3.6	7
M2852	Tmar10						7
M2853	Tmar11						7
M2854	Tmar10						7
M2855	Tmar10						7
M5696	Tmar07	Portugal: Rebordelo	41.711	-7.11	15	0.4	1
M5697	Tmar07						1
M5698	Tmar07						1
M5699	Tmar07						1
M5700	Tmar07						1
M5701	Tmar07						1
M5702	Tmar07						1
M5703	Tmar07						1
M5704	Tmar07						1
M5705	Tmar07						1
M5706	Tmar07						1
M5707	Tmar07						1
M5708	Tmar07						1
M5709	Tmar41						1
M5710	Tmar07						1
M237	Tmar13	Portugal: Saide	40.45	-8.323	5	3.6	7
M239	Tmar04						7
M240	Tmar14						7
M242	Tmar14						7
M243	Tmar14						7
M3708	Tmar17	Portugal: Santa Catarina	39.45	-9.009	4	0	7
M3709	Tmar17						7
M3710	Tpyg03						7
M3711	Tmar17						7
M311	Tmar16	Portugal: Santos	39.601	-7.958	5	5.2	7
M312	Tmar17						7
M313	Tmar16						7
M314	Tmar17						7
M315	Tmar18						7
M1280	Tmar18	Portugal: São João do Deserto	40.138	-7.189	5	0	7
M1281	Tmar18						7
M1282	Tmar18						7
M1283	Tmar18						7
M1284	Tmar18						7
M2383	Tpyg03	Portugal: Senhora do Almurtão	39.904	-7.159	5	n.a.	7
M2384	Tpyg03						7
M2385	Tpyg03						7
M2386	Tpyg03						7
M2387	Tmar18						7
M549	Tmar07	Portugal: Serra do Gerês	41.817	-8.035	5	1.6	7
M555	Tmar07						7
M556	Tmar07						7
M557	Tmar08						7
M558	Tmar09						7
M1765	Tmar16	Portugal: Sicó	40.018	-8.525	5	0.8	7
M1766	Tmar30						7
M1767	Tmar30						7
M1768	Tmar30						7
M1769	Tmar30						7
M1770	Tmar16	Portugal: Soure	40.018	-8.622	10	3.82222	7
M1771	Tmar31						7
M1772	Tmar31						7
M1773	Tmar32						7
M1774	Tmar33						7
M1802	Tmar33						7
M1803	Tmar32						7
M1804	Tmar31						7
M1805	Tmar32						7
M1806	Tmar30						7
M2792	Tmar21	Portugal: Torreira	40.759	-8.706	3	0	7
M2793	Tmar21						7
M3477	Tmar21						7
M2136	Tmar18	Portugal: Vilar de Boi	39.67	-7.735	5	0.4	7
[truncated: 501 more rows]
