# Supplementary material for: Tracing glacial refugia of Triturus newts based on mitochondrial DNA phylogeography and species distribution modeling
Source: Front Zool. 2013 Mar 20;10:13. doi: 10.1186/1742-9994-10-13 (PMC3608019; doi:10.1186/1742-9994-10-13)
Supplement: Additional file 2 — Locality data. Details on the Triturus populations used for species distribution modeling. [file 1742-9994-10-13-S2.xls]

## Sheet: Dataset S2
Additional file 2. Locality data.
Locality	Coordinates		Reference
	Latitude	Longitude
T. carnifex
Austria: Achleiten	47.817	13.217	24
Austria: Bad Ischl	47.7	13.617	24
Austria: Eichgraben	48.172	15.984	GBIF-d
Austria: Etzmandorf	48.65	15.75	1
Austria: Graz	47.083	15.417	4
Austria: Gunskirchen	48.1	13.917	24
Austria: Haidlhof	47.967	16.167	1
Austria: Hartberg	47.25	16.033	24
Austria: Kainisch	47.55	13.85	24
Austria: Klagenfurt	46.617	14.317	8
Austria: Kleinmeiseldorf	48.667	15.75	1
Austria: Klosterneuburg	48.3	16.317	8
Austria: Koppl	47.8	13.133	24
Austria: Lackenbach	47.6	16.45	1
Austria: Lienz	46.833	12.767	8
Austria: Linz	48.3	14.283	8
Austria: Lonitzberg	48.036	15.043	GBIF-c
Austria: Micheldorf	47.867	14.117	24
Austria: Ried	47.867	13.1	24
Austria: Seewalchen	47.95	13.55	24
Austria: Strobl	47.717	13.45	24
Austria: Ternberg	47.95	14.367	24
Austria: Zecherl	47.967	13.233	24
Croatia: Belovar Moravce	45.85	16.167	1
Croatia: Istarske Toplice	45.367	13.85	7
Croatia: Lički Osik	44.6	15.417	7
Croatia: Mrkpol	45.3	14.85	1
Croatia: Plitvice	44.883	15.617	8
Croatia: Salakovci	45.05	14.083	7
Croatia: Sinac	44.817	15.367	1
Croatia: Svetvinčenat	45.0674	13.8726	23
Croatia: Vrelo	45.248	15.018	GBIF-b
Croatia: Žumberak	45.783	15.483	7
Czech Republic: Mašovice	48.867	15.983	25
Czech Republic: Rapšach	48.883	14.9	8
Hungary: Köszeg	47.383	16.55	8
Hungary: Öriszentpéter	46.833	16.417	8
Italy: Acerra	40.85	14.25	1
Italy: Agnone	41.8	14.367	GBIF-b
Italy: Alberobello	40.8238	17.2346	23
Italy: Alviano	42.6189	12.2432	23
Italy: Ancona	43.616	13.519	GBIF-a
Italy: Arcade	45.7749	12.2063	23
Italy: Avezzano	42.033	13.433	21
Italy: Benevento	41.133	14.767	16
Italy: Bobinaco	42.35	13.4	1
Italy: Bologna	44.5	11.333	4
Italy: Busa de San Piero	45.802	12.1406	23
Italy: Cameri	45.5	8.667	21
Italy: Campa di Segni	41.667	13	4
Italy: Campo di Mele	41.3858	13.5203	23
Italy: Campo Imperatore	42.4229	13.6214	23
Italy: Caramagna	44.793	7.713	22
Italy: Caselette	45.1	7.483	21
Italy: Caseletto Spartano	40.15	15.617	21
Italy: Cecita	39.3764	16.5085	23
Italy: Circeo	41.3418	13.0393	23
Italy: Colfiorito	43.017	12.883	21
Italy: Conza	40.8555	15.3047	23
Italy: Doganella	41.7587	12.7906	23
Italy: Donega	44.9389	9.23842	23
Italy: Due Uomini	39.5512	16.0202	23
Italy: Farma	43.133	11.167	1
Italy: Florence	43.75	11.25	1
Italy: Fuscaldo	39.417	16.033	1
Italy: Gorizia	45.933	13.617	4
Italy: Greve in Chianti	43.5884	11.3016	23
Italy: Jenne	41.8765	13.1874	23
Italy: La Sneira	45.492	7.892	23
Italy: Laghicello	39.4171	16.0865	23
Italy: Le Poscole	45.6002	11.3872	23
Italy: Lenola	41.417	13.467	21
Italy: Maceratoio del Rettore	45.488	7.907	23
Italy: Massa Marittima	43.035	10.865	22
Italy: Matera	40.667	16.6	21
Italy: Minucciano	44.1695	10.2054	23
Italy: Modena	44.65	10.933	4
Italy: Mondovi	44.383	7.817	8
Italy: Monta	44.852	9.489	22
Italy: Monte Prat	46.248	12.99	22
Italy: Monte Sant'Angelo	41.7	15.967	21
Italy: Montevecchia	45.7032	9.37492	23
Italy: Mulino di Pianoro	44.353	11.3206	23
Italy: Muzzana del Turgnano	45.786	13.121	22
Italy: Navegna	42.1517	13.0417	23
Italy: Pedace	39.283	16.333	8
Italy: Piampaludo	44.4583	8.57542	23
Italy: Pietranico	42.283	13.933	4
Italy: Pisa	43.717	10.4	1
Italy: Poirino	44.909	7.836	23
Italy: Porto Caleri	45.0931	12.3254	23
Italy: Riva del Garda	45.9	10.85	8
Italy: Rocca di mezzo	42.1568	13.6353	23
Italy: Roccalbegna	42.7422	11.5026	23
Italy: Roncofreddo	44.05	12.317	21
Italy: Rufeno	42.7765	11.8842	23
Italy: San Pietro in Guarano	39.3391	16.3517	23
Italy: San Quirico	42.4389	13.8373	23
Italy: San Severino Marche	43.3033	13.0738	23
Italy: Senigallia	43.6877	13.2027	23
Italy: Sepino	41.3915	14.5687	23
Italy: Sessano	41.626	14.3361	23
Italy: Siena	43.333	11.317	4
Italy: Sormano	45.883	9.25	21
Italy: Stagno Bargone	44.319	9.48637	23
Italy: Susa	45.133	7.05	8
Italy: Taverna Magnano	40.0511	16.1238	23
Italy: Terra del sole	44.1855	11.956	23
Italy: Tirano	46.183	10.167	8
Italy: Torre Palermo	41.8342	16.0383	23
Italy: Vellai	46.039	11.939	8
Italy: Venice	45.433	12.333	4
Italy: Verona	45.433	10.983	4
Italy: Villa Literno	41.103	14.25	GBIF-b
Slovenia: Komen	45.818	13.75	23
Slovenia: Kramplje	45.733	14.5	1
Slovenia: Matena	45.967	14.517	12
Slovenia: Radenci	46.642	16.041	7
Slovenia: Štanjel	45.817	13.833	7
Slovenia: Turjanci	46.617	16.067	7
Switzerland: Locarno	46.167	8.8	1
T. cristatus
Austria: Ameisensee	47.55	13.45	1
Austria: Bad Zell	48.317	14.7	24
Austria: Bürmoos	47.983	12.933	24
Austria: Egg	47.433	9.9	8
Austria: Haibach	48.417	13.883	24
Austria: Ottenstein	48.467	14.283	1
Austria: Reichersberg	48.333	13.35	24
Austria: Sommeregg	47.833	13.117	1
Belarus: Bakov	53.5	31.233	4
Belarus: Brest	52.1	23.7	4
Belarus: Drisvyaty	55.6	26.683	4
Belarus: Dron'ki	51.65	29.983	4
Belarus: Galyi Bor	52.383	26.767	4
Belarus: Germanovichi	55.417	27.733	4
Belarus: Guta	52.783	24.6	4
Belarus: Horsk	52.083	27.2	4
Belarus: Kamenyuki	52.55	23.8	4
Belarus: Khoiniki	51.883	29.967	4
Belarus: Khupin	52.05	28.117	4
Belarus: Khvoensk	52.05	27.933	4
Belarus: Kobuzi	54.45	27.1	4
Belarus: Kolodishchi	53.95	27.767	4
Belarus: Lelchitsy	51.783	28.333	4
Belarus: Lemeshevichi	52.1	26.267	4
Belarus: Lipsk	52.833	26.1	4
Belarus: Luskinopol'	55	30.167	4
Belarus: Maloe Stakhovo	54.25	28.45	4
Belarus: Minsk	53.9	27.567	4
Belarus: Mosty Lake	52.217	30.917	4
Belarus: Mozyr'	52.05	29.267	4
Belarus: Radoshkovichi	54.167	27.25	4
Belarus: Simonichi	51.883	28.1	4
Belarus: Slobodka	53.117	29.117	4
Belarus: Smorgon	54.483	26.417	4
Belarus: Staryi Dvorets	53.25	24.117	4
Belarus: Tonezh-Ivanovaya Sloboda	51.833	27.833	4
Belarus: Turov	52.067	27.733	4
Belarus: Ugly	53.917	26.633	4
Belarus: Vitebsk	55.183	30.183	4
Belarus: Yazyl'	52.983	27.967	4
Belarus: Zapol'e	53.45	24.45	4
Belarus: Zasulie	53.567	26.817	4
Belarus: Zhidche	51.95	25.95	4
Bulgaria: Barsia	43.197	23.149	5
Bulgaria: Borovan	43.409	23.769	1
Bulgaria: Borovitsa	43.59	22.77	1
Bulgaria: Chiren	43.324	23.588	1
Bulgaria: Gromshin	43.509	23.479	5
Bulgaria: Ledenika	43.191	23.481	5
Bulgaria: Lilyache	43.317	23.539	1
Bulgaria: Montana	43.416	23.222	1
Bulgaria: Palilula	43.432	23.373	5
Bulgaria: Parshevitsa	43.139	23.471	1
Bulgaria: Stoyanovo	43.265	23.348	5
Bulgaria: Tosheva yama cave	43.265	23.346	1
Czech Republic: Čertoryje	49.45	17.383	12
Czech Republic: Chlumec	49.05	15.467	12
Czech Republic: Horní Újezd	49.15	15.833	12
Czech Republic: Hostim	49.017	15.9	12
Czech Republic: Jindřichov	50.1	12.4	26
Czech Republic: Kurovice	49.283	17.5	25
Czech Republic: Moravský Krumlov	49.033	16.317	12
Czech Republic: Nová Říše	49.15	15.583	25
Czech Republic: Nova Sedlice	49.903	18.001	GBIF-o
Czech Republic: Pastviny	50.067	16.55	25
Czech Republic: Sedlec	49.167	16.117	12
Czech Republic: Suchdol	50.136	14.383	GBIF-i
Czech Republic: Třebohostice	50.033	14.733	25
Czech Republic: Týnec	48.783	17.017	8
Denmark: Allindelille Fredskov	55.5	11.76	GBIF-j
Denmark: Done Myre	55.16	14.88	GBIF-j
Denmark: Dover	56.7	8.43	GBIF-j
Denmark: Fredensborg	55.98	12.38	GBIF-j
Denmark: Frederiksdal Skov	55.76	12.41	GBIF-j
Denmark: Hoerup By	54.9	9.86	GBIF-j
Denmark: Kastrup at Tystrup	55.31	11.56	GBIF-j
Denmark: Kirkeby Skov	55.08	10.53	GBIF-j
Denmark: Langebaek Vesterskov	54.98	12.08	GBIF-j
Denmark: Lemvig	56.53	8.3	GBIF-j
Denmark: Lundby Krat	56.96	10	GBIF-j
Denmark: Lundegaard at Praestoe	55.1	12.06	GBIF-j
Denmark: Maidalen	55.08	15.08	GBIF-j
Denmark: Oester Thoreby	54.75	11.83	GBIF-j
Denmark: Orup	55.2	12.08	GBIF-j
Denmark: Peterslund	56.68	8.66	GBIF-j
Denmark: Reberbanen	55.05	9.36	GBIF-j
Denmark: Salling	56.63	9.03	GBIF-j
Denmark: Skodsborg	55.81	12.55	GBIF-j
Denmark: Soroe	55.41	11.56	GBIF-j
Denmark: St. Rise	54.85	10.38	GBIF-j
Denmark: Store Donse Dam	55.88	12.4	GBIF-j
Denmark: Svindinge	55.2	10.68	GBIF-j
Denmark: Tinghoej	55.65	8.46	GBIF-j
Denmark: Voldum Lake	57.06	8.78	GBIF-j
England: Canterbury	51.283	1.083	1
England: Oxford	51.767	-1.25	16
England: Peterborough	52.583	-0.25	1
Estonia: Karde	58.833	26.267	4
Estonia: Kiddijerw	58.783	26.55	4
Estonia: Laitsna	59.433	25.9	4
Estonia: Rakvere	59.35	26.367	4
Estonia: Tartu	58.367	26.717	4
Finland: Anttola	61.583	27.633	8
Finland: Nilsiä	63.2	28.083	8
France: 001	47.79	-3.424	GBIF-g
France: 002	47.61	-3.064	GBIF-g
France: 003	48.33	-2.704	GBIF-g
France: 004	48.51	-2.344	GBIF-g
France: 005	47.97	-2.344	GBIF-g
France: 006	47.43	-2.344	GBIF-g
France: 007	48.15	-1.984	GBIF-g
France: 008	47.97	-1.984	GBIF-g
France: 009	47.25	-1.984	GBIF-g
France: 010	48.51	-1.624	GBIF-g
France: 011	48.33	-1.624	GBIF-g
France: 012	48.15	-1.624	GBIF-g
France: 013	47.61	-1.624	GBIF-g
France: 014	47.43	-1.624	GBIF-g
France: 015	47.25	-1.624	GBIF-g
France: 016	46.71	-1.624	GBIF-g
France: 017	49.05	-1.264	GBIF-g
France: 018	48.33	-1.264	GBIF-g
France: 019	47.97	-1.264	GBIF-g
France: 020	47.79	-1.264	GBIF-g
France: 021	47.61	-1.264	GBIF-g
France: 022	47.43	-1.264	GBIF-g
France: 023	47.07	-1.264	GBIF-g
France: 024	46.71	-1.264	GBIF-g
France: 025	46.35	-1.264	GBIF-g
France: 026	48.69	-0.904	GBIF-g
France: 027	48.15	-0.904	GBIF-g
France: 028	47.97	-0.904	GBIF-g
France: 029	47.79	-0.904	GBIF-g
France: 030	47.61	-0.904	GBIF-g
France: 031	47.07	-0.904	GBIF-g
France: 032	46.89	-0.904	GBIF-g
France: 033	46.71	-0.904	GBIF-g
France: 034	49.23	-0.544	GBIF-g
France: 035	48.87	-0.544	GBIF-g
France: 036	48.51	-0.544	GBIF-g
France: 037	48.15	-0.544	GBIF-g
France: 038	47.97	-0.544	GBIF-g
France: 039	47.79	-0.544	GBIF-g
France: 040	47.61	-0.544	GBIF-g
France: 041	47.43	-0.544	GBIF-g
France: 042	47.25	-0.544	GBIF-g
France: 043	46.53	-0.544	GBIF-g
France: 044	46.17	-0.544	GBIF-g
France: 045	49.23	-0.184	GBIF-g
France: 046	48.69	-0.184	GBIF-g
France: 047	48.51	-0.184	GBIF-g
France: 048	48.15	-0.184	GBIF-g
France: 049	47.97	-0.184	GBIF-g
France: 050	47.79	-0.184	GBIF-g
France: 051	47.61	-0.184	GBIF-g
France: 052	47.25	-0.184	GBIF-g
France: 053	47.25	-0.184	GBIF-g
France: 054	46.17	-0.184	GBIF-g
France: 055	49.59	0.176	GBIF-g
France: 056	49.05	0.176	GBIF-g
France: 057	48.87	0.176	GBIF-g
France: 058	48.69	0.176	GBIF-g
France: 059	48.51	0.176	GBIF-g
France: 060	48.33	0.176	GBIF-g
France: 061	48.15	0.176	GBIF-g
France: 062	47.61	0.176	GBIF-g
France: 063	45.99	0.176	GBIF-g
France: 064	49.23	0.536	GBIF-g
France: 065	49.05	0.536	GBIF-g
France: 066	48.87	0.536	GBIF-g
France: 067	48.69	0.536	GBIF-g
France: 068	48.15	0.536	GBIF-g
France: 069	47.43	0.536	GBIF-g
France: 070	47.07	0.536	GBIF-g
France: 071	46.89	0.536	GBIF-g
France: 072	46.71	0.536	GBIF-g
France: 073	46.53	0.536	GBIF-g
France: 074	45.99	0.536	GBIF-g
France: 075	49.23	0.896	GBIF-g
France: 076	49.05	0.896	GBIF-g
France: 077	48.69	0.896	GBIF-g
France: 078	48.51	0.896	GBIF-g
France: 079	48.33	0.896	GBIF-g
France: 080	48.15	0.896	GBIF-g
France: 081	47.97	0.896	GBIF-g
France: 082	47.79	0.896	GBIF-g
France: 083	47.61	0.896	GBIF-g
France: 084	46.89	0.896	GBIF-g
France: 085	46.71	0.896	GBIF-g
France: 086	46.53	0.896	GBIF-g
France: 087	46.35	0.896	GBIF-g
France: 088	49.77	1.256	GBIF-g
France: 089	48.69	1.256	GBIF-g
France: 090	47.97	1.256	GBIF-g
France: 091	47.79	1.256	GBIF-g
France: 092	46.89	1.256	GBIF-g
France: 093	46.71	1.256	GBIF-g
France: 094	46.53	1.256	GBIF-g
France: 095	50.67	1.616	GBIF-g
France: 096	50.49	1.616	GBIF-g
France: 097	50.31	1.616	GBIF-g
France: 098	50.13	1.616	GBIF-g
France: 099	49.59	1.616	GBIF-g
France: 100	48.69	1.616	GBIF-g
France: 101	48.51	1.616	GBIF-g
France: 102	47.97	1.616	GBIF-g
France: 103	47.79	1.616	GBIF-g
France: 104	46.71	1.616	GBIF-g
France: 105	50.85	1.976	GBIF-g
France: 106	50.49	1.976	GBIF-g
France: 107	50.31	1.976	GBIF-g
France: 108	49.41	1.976	GBIF-g
France: 109	48.87	1.976	GBIF-g
France: 110	48.69	1.976	GBIF-g
France: 111	48.51	1.976	GBIF-g
France: 112	48.15	1.976	GBIF-g
France: 113	47.97	1.976	GBIF-g
France: 114	47.79	1.976	GBIF-g
France: 115	47.25	1.976	GBIF-g
France: 116	46.89	1.976	GBIF-g
France: 117	46.35	1.976	GBIF-g
France: 118	51.03	2.337	GBIF-g
France: 119	50.85	2.337	GBIF-g
France: 120	50.67	2.337	GBIF-g
France: 121	50.49	2.337	GBIF-g
France: 122	50.13	2.337	GBIF-g
France: 123	49.95	2.337	GBIF-g
France: 124	49.05	2.337	GBIF-g
France: 125	48.87	2.337	GBIF-g
France: 126	48.69	2.337	GBIF-g
France: 127	48.51	2.337	GBIF-g
France: 128	47.97	2.337	GBIF-g
France: 129	47.79	2.337	GBIF-g
France: 130	47.61	2.337	GBIF-g
France: 131	47.07	2.337	GBIF-g
France: 132	46.71	2.337	GBIF-g
France: 133	50.67	2.697	GBIF-g
France: 134	50.49	2.697	GBIF-g
France: 135	50.31	2.697	GBIF-g
France: 136	49.59	2.697	GBIF-g
France: 137	49.41	2.697	GBIF-g
France: 138	48.87	2.697	GBIF-g
France: 139	48.69	2.697	GBIF-g
France: 140	48.51	2.697	GBIF-g
France: 141	48.33	2.697	GBIF-g
France: 142	48.15	2.697	GBIF-g
France: 143	47.97	2.697	GBIF-g
France: 144	47.79	2.697	GBIF-g
France: 145	47.61	2.697	GBIF-g
France: 146	47.43	2.697	GBIF-g
France: 147	47.25	2.697	GBIF-g
France: 148	47.07	2.697	GBIF-g
France: 149	46.53	2.697	GBIF-g
France: 150	46.35	2.697	GBIF-g
France: 151	45.81	2.697	GBIF-g
France: 152	50.67	3.057	GBIF-g
France: 153	50.49	3.057	GBIF-g
France: 154	50.31	3.057	GBIF-g
France: 155	49.77	3.057	GBIF-g
France: 156	49.41	3.057	GBIF-g
France: 157	48.87	3.057	GBIF-g
France: 158	48.69	3.057	GBIF-g
France: 159	47.97	3.057	GBIF-g
France: 160	47.79	3.057	GBIF-g
France: 161	47.61	3.057	GBIF-g
France: 162	47.43	3.057	GBIF-g
France: 163	47.25	3.057	GBIF-g
France: 164	46.53	3.057	GBIF-g
France: 165	46.35	3.057	GBIF-g
France: 166	45.99	3.057	GBIF-g
France: 167	45.81	3.057	GBIF-g
France: 168	45.63	3.057	GBIF-g
France: 169	45.27	3.057	GBIF-g
France: 170	45.09	3.057	GBIF-g
France: 171	50.31	3.417	GBIF-g
France: 172	47.43	3.417	GBIF-g
France: 173	47.25	3.417	GBIF-g
France: 174	47.07	3.417	GBIF-g
France: 175	46.53	3.417	GBIF-g
France: 176	46.17	3.417	GBIF-g
France: 177	45.99	3.417	GBIF-g
France: 178	45.63	3.417	GBIF-g
France: 179	45.27	3.417	GBIF-g
France: 180	44.73	3.417	GBIF-g
France: 181	50.31	3.777	GBIF-g
France: 182	49.05	3.777	GBIF-g
France: 183	48.33	3.777	GBIF-g
France: 184	48.15	3.777	GBIF-g
France: 185	47.25	3.777	GBIF-g
France: 186	46.71	3.777	GBIF-g
France: 187	46.53	3.777	GBIF-g
France: 188	45.99	3.777	GBIF-g
France: 189	45.09	3.777	GBIF-g
France: 190	44.91	3.777	GBIF-g
France: 191	50.13	4.137	GBIF-g
France: 192	48.87	4.137	GBIF-g
France: 193	48.33	4.137	GBIF-g
France: 194	48.15	4.137	GBIF-g
France: 195	47.97	4.137	GBIF-g
France: 196	46.53	4.137	GBIF-g
France: 197	46.17	4.137	GBIF-g
France: 198	45.99	4.137	GBIF-g
France: 199	45.81	4.137	GBIF-g
France: 200	45.63	4.137	GBIF-g
France: 201	45.45	4.137	GBIF-g
France: 202	45.27	4.137	GBIF-g
France: 203	45.09	4.137	GBIF-g
France: 204	49.77	4.497	GBIF-g
France: 205	49.59	4.497	GBIF-g
France: 206	48.33	4.497	GBIF-g
France: 207	47.07	4.497	GBIF-g
France: 208	46.53	4.497	GBIF-g
France: 209	50.13	4.857	GBIF-g
France: 210	49.77	4.857	GBIF-g
France: 211	49.59	4.857	GBIF-g
France: 212	49.41	4.857	GBIF-g
France: 213	49.23	4.857	GBIF-g
France: 214	49.05	4.857	GBIF-g
France: 215	48.69	4.857	GBIF-g
France: 216	48.51	4.857	GBIF-g
France: 217	48.33	4.857	GBIF-g
France: 218	47.43	4.857	GBIF-g
France: 219	46.89	4.857	GBIF-g
France: 220	46.71	4.857	GBIF-g
France: 221	46.53	4.857	GBIF-g
France: 222	46.35	4.857	GBIF-g
France: 223	45.99	4.857	GBIF-g
France: 224	45.81	4.857	GBIF-g
France: 225	45.63	4.857	GBIF-g
France: 226	45.45	4.857	GBIF-g
France: 227	45.27	4.857	GBIF-g
France: 228	45.09	4.857	GBIF-g
France: 229	49.05	5.217	GBIF-g
France: 230	48.69	5.217	GBIF-g
France: 231	48.51	5.217	GBIF-g
France: 232	48.15	5.217	GBIF-g
France: 233	47.43	5.217	GBIF-g
France: 234	47.25	5.217	GBIF-g
France: 235	47.07	5.217	GBIF-g
France: 236	46.17	5.217	GBIF-g
France: 237	45.99	5.217	GBIF-g
France: 238	45.81	5.217	GBIF-g
France: 239	45.63	5.217	GBIF-g
France: 240	45.45	5.217	GBIF-g
France: 241	45.27	5.217	GBIF-g
France: 242	48.87	5.577	GBIF-g
France: 243	48.51	5.577	GBIF-g
France: 244	48.33	5.577	GBIF-g
France: 245	47.25	5.577	GBIF-g
France: 246	47.07	5.577	GBIF-g
France: 247	46.89	5.577	GBIF-g
France: 248	46.53	5.577	GBIF-g
France: 249	46.17	5.577	GBIF-g
France: 250	45.81	5.577	GBIF-g
France: 251	45.63	5.577	GBIF-g
France: 252	45.45	5.577	GBIF-g
France: 253	45.27	5.577	GBIF-g
France: 254	45.09	5.577	GBIF-g
France: 255	48.69	5.937	GBIF-g
France: 256	47.97	5.937	GBIF-g
France: 257	47.25	5.937	GBIF-g
France: 258	47.07	5.937	GBIF-g
France: 259	46.71	5.937	GBIF-g
France: 260	46.35	5.937	GBIF-g
France: 261	45.99	5.937	GBIF-g
France: 262	45.81	5.937	GBIF-g
France: 263	45.45	5.937	GBIF-g
France: 264	45.27	5.937	GBIF-g
France: 265	45.09	5.937	GBIF-g
France: 266	49.41	6.297	GBIF-g
France: 267	49.05	6.297	GBIF-g
France: 268	47.25	6.297	GBIF-g
France: 269	47.07	6.297	GBIF-g
France: 270	46.89	6.297	GBIF-g
France: 271	46.71	6.297	GBIF-g
France: 272	46.17	6.297	GBIF-g
France: 273	45.45	6.297	GBIF-g
France: 274	49.05	6.657	GBIF-g
France: 275	48.87	6.657	GBIF-g
France: 276	47.43	6.657	GBIF-g
France: 277	47.07	6.657	GBIF-g
France: 278	48.87	7.017	GBIF-g
France: 279	47.61	7.017	GBIF-g
France: 280	49.05	7.377	GBIF-g
France: 281	48.69	7.377	GBIF-g
France: 282	47.79	7.377	GBIF-g
France: 283	47.61	7.377	GBIF-g
France: 284	48.69	7.737	GBIF-g
France: 285	48.51	7.737	GBIF-g
France: 286	48.543	4.052	GBIF-g
France: 287	48.437	0.344	GBIF-g
France: 288	47.453	-0.686	GBIF-g
France: 289	47.05	2.167	GBIF-g
France: 290	48.835	4.799	GBIF-g
France: 291	45.725	5.459	GBIF-g
France: 292	45.569	3.183	GBIF-g
France: 293	47.627	5.695	GBIF-g
France: 294	46.561	-1.811	GBIF-g
France: 295	46.825	6.199	GBIF-g
France: 296	45.18	5.132	GBIF-g
France: 297	47.193	3.634	GBIF-g
France: 298	48.79	5.802	GBIF-g
France: 299	47.684	-3.265	GBIF-g
France: 300	50.443	1.851	GBIF-g
France: 301	48.569	4.689	GBIF-g
France: 302	48.074	-0.292	GBIF-g
France: 303	48.948	3.987	GBIF-g
France: 304	46.447	4.251	GBIF-g
France: 305	47.537	-1.423	GBIF-g
France: 306	47.659	-1.39	GBIF-g
France: 307	47.611	1.894	GBIF-g
France: 308	49.393	4.719	GBIF-g
France: 309	49.326	-1.703	GBIF-g
France: 310	47.412	2.913	GBIF-g
France: 311	49.142	6.692	GBIF-g
France: 312	47.628	7.536	GBIF-g
France: 313	45.62	4.729	GBIF-g
France: 314	47.259	-1.14	GBIF-g
France: 315	50.801	2.184	GBIF-g
France: 316	45.435	-0.748	GBIF-g
France: 317	50.389	3.265	GBIF-g
France: 318	45.36	4.828	GBIF-g
France: 319	50.439	3.624	GBIF-g
France: 320	47.381	-2.191	GBIF-g
France: 321	47.36	-1.497	GBIF-g
France: 322	47.219	6.092	GBIF-g
France: 323	47.603	5.485	GBIF-g
France: 324	46.868	5.824	GBIF-g
France: 325	47.536	5.965	GBIF-g
France: 326	47.461	5.831	GBIF-g
France: 327	47.346	6.22	GBIF-g
France: 328	49.097	4.04	GBIF-g
France: 329	47.788	0.396	GBIF-g
France: 330	47.351	0.085	GBIF-g
France: 331	46.526	-0.754	GBIF-g
France: 332	47.074	-0.726	GBIF-g
France: 333	49.685	4.403	GBIF-g
France: 334	46.644	2.734	GBIF-g
France: 335	48.554	0.009	GBIF-g
France: 336	49.26	4.138	GBIF-g
France: 337	48.956	4.941	GBIF-g
France: 338	46.904	4.611	GBIF-g
France: 339	44.997	2.942	GBIF-g
France: 340	47.281	5.805	GBIF-g
France: 341	50.625	3.212	GBIF-g
France: 342	45.731	-0.631	GBIF-g
France: 343	49.927	4.431	GBIF-g
France: 344	45.873	2.827	GBIF-g
France: 345	49.422	0.498	GBIF-g
France: 346	46.398	1.622	GBIF-g
France: 347	47.984	1.034	GBIF-g
France: 348	47.315	-1.256	GBIF-g
France: 349	48.512	3.834	GBIF-g
France: 350	47.996	0.697	GBIF-g
France: 351	47.938	0.39	GBIF-g
France: 352	46.204	2.389	GBIF-g
France: 353	46.402	5.786	GBIF-g
France: Aigurande	46.433	1.833	8
France: Ambleteuse	50.767	1.617	1
France: Autreppes	49.934	3.9	1
France: Arles	43.683	4.633	8
France: Mayenne	48.3	-0.617	1
France: Saint-Chély-d'Apcher	44.8	3.267	8
France: Saint-Vivien-de-Médoc	45.433	-1.033	8
France: St.-Lô	49.117	1.083	1
France: Valliguières	44	4.583	8
France: Vic-sur-Cère	44.983	2.617	8
France: Vizille	45.083	5.767	8
Germany: Amt Neuhaus	53.319	10.906	GBIF-h
Germany: Aspach	49	9.424	GBIF-h
Germany: Babensham	48.083	12.283	24
Germany: Bergisch Gladbach	50.963	7.136	GBIF-h
Germany: Bergkamen	51.628	7.635	GBIF-h
Germany: Berlin	52.583	13.25	4
Germany: Bischofwiesen	47.633	12.95	24
Germany: Böblingen	48.687	9.018	GBIF-h
Germany: Braunschweig	52.27	10.587	1
Germany: Buxtehude	53.461	9.696	GBIF-h
Germany: Cologne	50.924	6.962	GBIF-h
Germany: Crawinkel	50.792	10.781	GBIF-h
Germany: Dietzenbach	50.013	8.773	GBIF-h
Germany: Gedern	50.439	9.185	GBIF-h
Germany: Gießen	50.576	8.647	GBIF-h
Germany: Glücksburg	54.829	9.617	GBIF-h
Germany: Gustrow	53.8	12.167	GBIF-b
Germany: Hamburg	53.55	10	GBIF-b
Germany: Hannover	52.374	9.706	GBIF-h
Germany: Haus Ortlohn	51.367	7.7	GBIF-b
Germany: Heidelberg	49.417	8.633	4
Germany: Heilbronn	49.139	9.211	GBIF-h
Germany: Isny	47.692	10.039	GBIF-i
Germany: Kiel	54.333	10.067	4
Germany: Kochel	47.65	11.383	24
Germany: Lengthal	48.183	12.8	24
Germany: Ludwigsburg	48.892	9.193	GBIF-i
Germany: Mainz	49.959	8.173	GBIF-h
Germany: Mainz-Laubenheim und Bodenheim	49.947	8.318	GBIF-h
Germany: Northeim	51.695	9.987	GBIF-h
Germany: Osterode am Harz	51.742	10.245	GBIF-h
Germany: Roibach	48.033	12.8	24
Germany: Rothenburg ob der Tauber	49.387	10.169	GBIF-h
Germany: Saulgau	47.993	9.562	GBIF-i
Germany: Schwabstedt	54.403	9.25	GBIF-h
Germany: Schwalbach	50.141	8.541	GBIF-h
Germany: Schwalmstadt	50.932	9.217	GBIF-h
Germany: Stuttgart	48.775	9.179	GBIF-i
Germany: Surheim	47.867	12.967	24
Germany: Ulm	48.4	10	GBIF-i
Germany: Unna-Mühlhausen	51.63	7.638	GBIF-h
Germany: Waldsolms	50.421	8.523	GBIF-h
Germany: Welzheim	48.875	9.634	GBIF-i
Germany: Winnenden	48.873	9.39	GBIF-i
Germany: Wuppertal	51.266	7.174	GBIF-h
Germany: Zeulenroda-Triebes	50.643	11.967	GBIF-h
Latvia: Bauska	56.4	24.183	4
Latvia: Bene	56.483	23.067	4
Latvia: Ikskile	56.833	24.5	4
Latvia: Ilgas Skolas	56.033	26.083	4
Latvia: Irlava	56.883	23	4
Latvia: Jekabpils	56.5	25.867	4
Latvia: Jurmala	56.967	23.783	4
Latvia: Kalnai	57.017	22.65	4
Latvia: Katlakalna	56.867	24.183	4
Latvia: Koknese	56.65	25.45	4
Latvia: Krustkalny Nature Reserve	56.783	26.167	4
Latvia: Laicene	57.233	22.733	4
Latvia: Lielvarde	56.717	24.8	4
Latvia: Riga	56.967	24.067	4
Latvia: Rucava	56.167	21.15	4
Latvia: Sigulda	57.15	24.85	4
Latvia: Siltere Nature Reserve	57.667	22.35	4
Latvia: Smiltene	57.433	25.9	4
Latvia: Teychi Nature Reserve	56.6	26.517	4
Lithuania: Antalepte Reservoir	55.633	25.95	4
Lithuania: Ignalina	55.333	26.167	4
Lithuania: Kamanos Nature Reserve	56.3	22.65	4
Lithuania: Kaunas	54.9	23.917	4
Lithuania: Klaipeda	55.733	21.283	4
Lithuania: Kurtuvenai Regional Park	55.783	23.033	4
Lithuania: Obelu Ragas	55.267	26.033	4
Lithuania: Pasiliu Miskas	55.683	24.667	4
Lithuania: Rasys Lake	55.217	25.7	4
Lithuania: Siesarcio ez.	55.217	25.483	4
Lithuania: Tauragnai	55.45	25.817	4
Lithuania: Trok Lakes	54.633	24.933	4
Lithuania: Utena	55.5	25.6	4
Lithuania: Uzupe	55.483	24.017	4
Lithuania: Vandziogala	55.117	23.967	4
Lithuania: Vilnius	54.683	25.283	4
Lithuania: Vyziai	55.417	25.983	4
Lithuania: Zarasai	55.733	26.25	4
Luxembourg: Bandels	49.85	6.02	GBIF-f
Luxembourg: Drai Brecken	49.64	5.93	GBIF-f
Luxembourg: Etang de la carriere	49.77	6.22	GBIF-f
Luxembourg: Kalbuerg	50.09	5.9	GBIF-f
Luxembourg: Laemkaul	49.79	6.38	GBIF-f
Luxembourg: Leng	49.77	5.89	GBIF-f
Luxembourg: Mare (Weiergewan)	49.54	6.31	GBIF-f
Luxembourg: Mare Loorwis	49.51	6.04	GBIF-f
Luxembourg: Oberdonven	49.65	6.39	GBIF-f
Luxembourg: Pesch	49.65	6.09	GBIF-f
Luxembourg: Scheiergrond	49.51	5.88	GBIF-f
Moldova: Bendery	46.833	29.483	4
Moldova: Etulia	45.533	28.45	4
Moldova: Gershunovka	47.717	29.167	1
Moldova: Grushka	48.133	28.55	4
Moldova: Gura-Bykului	46.933	29.467	4
Moldova: Ivancha	47.283	28.85	4
Moldova: Kantemir	46.483	28.267	4
Moldova: Karbuna	46.717	28.95	4
Moldova: Kishenev 1	47.019	28.786	1
Moldova: Kishenev 2	47.017	28.883	1
Moldova: Kolbasnoe	47.783	29.217	4
Moldova: Malayeshty	47.1	29.6	4
Moldova: Oknitsa	48.133	28.633	1
Moldova: Redensky Les Nature Reserve	47.317	28.05	4
Moldova: Slobodzeya	46.717	29.683	1
Moldova: Tiraspol'	46.833	29.65	1
Moldova: Vornicheny	47.15	28.433	4
Moldova: Vulkaneshty	47.117	28.233	1
Netherlands: Doetinchem	51.967	6.283	16
Netherlands: Heeze	51.393	5.535	1
Netherlands: Hoensbroek	50.917	5.917	16
Netherlands: St. Michielsgestel	51.633	5.35	16
Netherlands: Winterswijk	51.967	6.733	16
Norway: Aase	59.553	5.344	GBIF-k
Norway: Åkerdam	59.434	11.173	GBIF-k
Norway: Årabrot	59.441	5.241	GBIF-k
Norway: Årstad Ø.	59.673	11.379	GBIF-k
Norway: Årudsetra	59.782	9.696	GBIF-k
Norway: Bånntjernvn.	59.961	10.698	GBIF-k
Norway: Bekkedalsåsen	61.664	11.262	GBIF-k
Norway: Benkehøgda	60.658	9.919	GBIF-k
Norway: Bergdam (grunn) SV f. skole	59.617	5.383	GBIF-k
Norway: Bergsrud	59.726	10.899	GBIF-k
Norway: Bjørnebråte	59.811	11.358	GBIF-k
Norway: Bjørnestad	59.596	10.861	GBIF-k
Norway: Blanktjørndalen	63.812	10.177	GBIF-k
Norway: Blomlitjørna	60.244	5.409	GBIF-k
Norway: Botne	59.481	10.278	GBIF-k
Norway: Butjenndolpa	60.012	12.319	GBIF-k
Norway: Dæhlie	59.773	11.163	GBIF-k
Norway: Dalatjørn	59.727	6.079	GBIF-k
Norway: Damvt.	59.728	9.159	GBIF-k
Norway: Dobbeltdammen	59.412	8.379	GBIF-k
Norway: Drammen omegn	59.756	10.155	GBIF-k
Norway: Edelsvoll	59.795	10.482	GBIF-k
Norway: Eksberget	60.737	10.965	GBIF-k
Norway: Fiskeløystj.	59.325	9.13	GBIF-k
Norway: Fiskhøltj.	59.42	8.682	GBIF-k
Norway: Fløter N. gård	59.498	11.02	GBIF-k
Norway: Fritzøe flyplass	59.052	10.066	GBIF-k
Norway: Gjerpen	59.221	9.612	GBIF-k
Norway: Grøftedam (lang)	59.617	5.383	GBIF-k
Norway: Grøftedam (rund)	59.617	5.383	GBIF-k
Norway: Grøstad Pukkverk	59.82	10.298	GBIF-k
Norway: Grunndalsåsen Ø	59.998	10.446	GBIF-k
Norway: Halum	59.368	11.426	GBIF-k
Norway: Haug	61.172	11.483	GBIF-k
Norway: Hauketj.	60.558	10.051	GBIF-k
Norway: Haver	59.648	10.678	GBIF-k
Norway: Heistadmoen	60.803	10.806	GBIF-k
Norway: Helgøya	60.981	10.79	GBIF-k
Norway: Henni	61.091	10.52	GBIF-k
Norway: Hestmarkdammen	63.412	10.838	GBIF-k
Norway: Hisdal-Årland	60.398	5.686	GBIF-k
Norway: Hof	59.554	10.038	GBIF-k
Norway: Holt	59.803	10.683	GBIF-k
Norway: Holum skog	59.982	10.94	GBIF-k
Norway: Hove, Ånøya	63.234	10.124	GBIF-k
Norway: Høvik	59.896	10.537	GBIF-k
Norway: Hyggen mellom	59.716	10.363	GBIF-k
Norway: Hystad	59.234	11.089	GBIF-k
Norway: Igletjern	59.977	9.503	GBIF-k
Norway: Igultjern SØ f. Persvollsætra	60.481	10.153	GBIF-k
Norway: Jerpatj	59.136	9.115	GBIF-k
Norway: Kåbøl nord	59.496	10.835	GBIF-k
Norway: Koladalstj.	59.674	6.439	GBIF-k
Norway: Kongsrudtjern	59.976	11.144	GBIF-k
Norway: Kraftledningsdammen	63.061	9.282	GBIF-k
Norway: Kroktjernshaugen	60.417	10.336	GBIF-k
Norway: Langsethdammen	59.673	10.535	GBIF-k
Norway: Langsjølungen	59.884	11.808	GBIF-k
Norway: Lauar lille	59.567	9.661	GBIF-k
Norway: Leiketjørn	60.06	9.198	GBIF-k
Norway: Lemyrtj.	60.449	11.912	GBIF-k
Norway: Lisæterkollen	59.843	11.007	GBIF-k
Norway: Lokmyrtj. N.	63.38	10.292	GBIF-k
Norway: Lomtjørna	63.625	10.904	GBIF-k
Norway: Møklegard	59.185	10.851	GBIF-k
Norway: Narmo	60.859	11.111	GBIF-k
Norway: Norheimsund prestegård	60.346	6.181	GBIF-k
Norway: Okseauget	59.95	12.109	GBIF-k
Norway: Oppegårdskollen	60.116	10.905	GBIF-k
Norway: Opperud gård	60.172	10.351	GBIF-k
Norway: Ørebukta	59.426	10.683	GBIF-k
Norway: Østensjøvatnet	59.892	10.831	GBIF-k
Norway: Roastad	59.547	10.681	GBIF-k
Norway: Sæterhaugen	60.183	11.621	GBIF-k
Norway: Seljord	59.491	8.557	GBIF-k
Norway: Seterbergrøys	59.186	11.701	GBIF-k
Norway: Skjolden Ø.	59.574	11.131	GBIF-k
Norway: Skogen-Sagen gårder	60.819	11.297	GBIF-k
Norway: Skoledammen	59.097	11.4	GBIF-k
Norway: Slitu gård	59.564	11.26	GBIF-k
Norway: Småtjørnan S.	59.857	8.987	GBIF-k
Norway: Solberg	60.656	11.205	GBIF-k
Norway: Solberg	59.532	11.438	GBIF-k
Norway: Spydeberg	59.614	11.081	GBIF-k
Norway: Stortj.-Bergtj.Dalvola	63.356	11.89	GBIF-k
Norway: Svarttj. SØ f. Engelsåstrøa	63.364	10.542	GBIF-k
Norway: Tokerud N.	59.672	10.729	GBIF-k
Norway: Tomb vollgrav	59.32	10.813	GBIF-k
Norway: Tretj.	63.476	11.25	GBIF-k
Norway: Tveiter	60.076	11.108	GBIF-k
Norway: Tverrved	59.31	10.499	GBIF-k
Norway: Vehus	60.144	9.073	GBIF-k
Norway: Vestgård	59.375	11.639	GBIF-k
Norway: Vettal S.	60.097	11.291	GBIF-k
Norway: Ytraland	59.311	5.234	GBIF-k
Poland: 001	50.008	20.421	GBIF-p
Poland: 002	50.031	19.37	GBIF-p
Poland: 003	50.106	20.361	GBIF-p
Poland: 004	50.167	19.25	GBIF-p
Poland: 005	50.167	19.75	GBIF-p
Poland: 006	50.167	20.25	GBIF-p
Poland: 007	50.167	20.75	GBIF-p
Poland: 008	50.167	22.25	GBIF-p
Poland: 009	50.182	21.428	GBIF-p
Poland: 010	50.5	19.25	GBIF-p
Poland: 011	50.5	19.75	GBIF-p
Poland: 012	50.5	20.25	GBIF-p
Poland: 013	50.5	20.75	GBIF-p
Poland: 014	50.5	21.25	GBIF-p
Poland: 015	50.5	22.25	GBIF-p
Poland: 016	50.5	22.75	GBIF-p
Poland: 017	50.715	19.497	GBIF-p
Poland: 018	50.726	19.285	GBIF-p
Poland: 019	50.833	19.25	GBIF-p
Poland: 020	50.833	19.75	GBIF-p
Poland: 021	50.833	20.25	GBIF-p
Poland: 022	50.833	20.75	GBIF-p
Poland: 023	50.833	21.25	GBIF-p
Poland: 024	50.833	22.25	GBIF-p
Poland: 025	51.046	18.751	GBIF-p
Poland: 026	51.071	20.738	GBIF-p
Poland: 027	51.167	15.25	GBIF-p
Poland: 028	51.167	15.75	GBIF-p
Poland: 029	51.167	16.25	GBIF-p
Poland: 030	51.167	16.75	GBIF-p
Poland: 031	51.167	17.25	GBIF-p
Poland: 032	51.167	17.75	GBIF-p
Poland: 033	51.167	18.75	GBIF-p
Poland: 034	51.167	19.25	GBIF-p
Poland: 035	51.167	19.75	GBIF-p
Poland: 036	51.167	21.75	GBIF-p
Poland: 037	51.43	21.569	GBIF-p
Poland: 038	51.5	16.75	GBIF-p
Poland: 039	51.5	18.75	GBIF-p
Poland: 040	51.5	19.25	GBIF-p
Poland: 041	51.5	19.75	GBIF-p
Poland: 042	51.5	20.25	GBIF-p
Poland: 043	51.5	20.75	GBIF-p
Poland: 044	51.5	21.75	GBIF-p
Poland: 045	51.513	20.031	GBIF-p
Poland: 046	51.833	15.75	GBIF-p
Poland: 047	51.833	16.75	GBIF-p
Poland: 048	51.833	17.75	GBIF-p
Poland: 049	51.833	18.75	GBIF-p
Poland: 050	51.833	19.25	GBIF-p
Poland: 051	51.833	19.75	GBIF-p
Poland: 052	51.833	20.25	GBIF-p
Poland: 053	52.167	15.25	GBIF-p
Poland: 054	52.167	15.75	GBIF-p
Poland: 055	52.167	16.75	GBIF-p
Poland: 056	52.167	17.25	GBIF-p
Poland: 057	52.167	19.75	GBIF-p
Poland: 058	52.5	15.25	GBIF-p
Poland: 059	52.5	16.25	GBIF-p
Poland: 060	52.5	16.75	GBIF-p
Poland: 061	52.5	17.25	GBIF-p
Poland: 062	52.5	18.25	GBIF-p
Poland: 063	52.5	19.25	GBIF-p
Poland: 064	52.5	19.75	GBIF-p
Poland: 065	52.5	22.25	GBIF-p
Poland: 066	52.5	22.75	GBIF-p
Poland: 067	52.833	15.25	GBIF-p
Poland: 068	52.833	15.75	GBIF-p
Poland: 069	52.833	17.25	GBIF-p
Poland: 070	52.833	17.75	GBIF-p
Poland: 071	52.833	18.25	GBIF-p
Poland: 072	52.833	18.75	GBIF-p
Poland: 073	52.833	20.25	GBIF-p
Poland: 074	52.833	20.75	GBIF-p
Poland: 075	52.833	22.25	GBIF-p
Poland: 076	52.873	19.381	GBIF-p
Poland: 077	53.079	18.552	GBIF-p
Poland: 078	53.167	15.25	GBIF-p
Poland: 079	53.167	17.25	GBIF-p
Poland: 080	53.167	17.75	GBIF-p
Poland: 081	53.167	18.25	GBIF-p
Poland: 082	53.167	18.75	GBIF-p
Poland: 083	53.167	19.25	GBIF-p
Poland: 084	53.167	19.75	GBIF-p
Poland: 085	53.167	20.25	GBIF-p
Poland: 086	53.167	21.25	GBIF-p
Poland: 087	53.167	22.25	GBIF-p
Poland: 088	53.5	15.25	GBIF-p
Poland: 089	53.5	15.75	GBIF-p
Poland: 090	53.5	16.25	GBIF-p
Poland: 091	53.5	16.75	GBIF-p
Poland: 092	53.5	17.25	GBIF-p
Poland: 093	53.5	17.75	GBIF-p
Poland: 094	53.5	18.25	GBIF-p
Poland: 095	53.5	18.75	GBIF-p
Poland: 096	53.5	19.25	GBIF-p
Poland: 097	53.5	19.75	GBIF-p
Poland: 098	53.5	21.25	GBIF-p
Poland: 099	53.5	21.75	GBIF-p
Poland: 100	53.586	17.947	GBIF-p
Poland: 101	53.833	15.25	GBIF-p
Poland: 102	53.833	16.25	GBIF-p
Poland: 103	53.833	16.75	GBIF-p
Poland: 104	53.833	17.75	GBIF-p
Poland: 105	53.833	18.25	GBIF-p
Poland: 106	53.833	18.75	GBIF-p
Poland: 107	53.833	19.25	GBIF-p
Poland: 108	53.833	19.75	GBIF-p
Poland: 109	53.833	20.25	GBIF-p
Poland: 110	53.833	21.75	GBIF-p
Poland: 111	54.167	17.75	GBIF-p
Poland: 112	54.5	17.75	GBIF-p
Poland: 113	54.5	18.25	GBIF-p
Poland: 114	49.833	18.75	GBIF-p
Poland: 115	49.833	19.75	GBIF-p
Poland: 116	49.5	19.75	GBIF-p
Poland: 117	49.833	19.25	GBIF-p
Poland: 118	49.5	19.25	GBIF-p
Poland: 119	49.833	20.75	GBIF-p
Poland: 120	49.5	20.75	GBIF-p
Poland: 121	49.833	20.25	GBIF-p
Poland: 122	49.5	20.25	GBIF-p
Poland: 123	49.5	21.75	GBIF-p
Poland: 124	49.833	21.75	GBIF-p
Poland: 125	49.833	21.25	GBIF-p
Poland: 126	49.5	21.25	GBIF-p
Poland: 127	49.833	22.25	GBIF-p
Poland: 128	49.5	22.25	GBIF-p
Poland: 129	49.167	22.25	GBIF-p
Poland: 130	50.833	15.75	GBIF-p
Poland: 131	50.833	16.75	GBIF-p
Poland: 132	50.5	16.75	GBIF-p
Poland: 133	50.833	17.75	GBIF-p
Poland: 134	50.5	17.75	GBIF-p
Poland: 135	50.5	17.25	GBIF-p
Poland: 136	50.5	18.75	GBIF-p
Poland: 137	50.167	18.75	GBIF-p
Poland: 138	50.833	18.25	GBIF-p
Poland: 139	50.5	18.25	GBIF-p
Poland: 140	50.167	18.25	GBIF-p
Poland: 141	50.833	23.75	GBIF-p
Poland: 142	50.833	23.25	GBIF-p
Poland: 143	50.5	23.25	GBIF-p
Poland: 144	50.167	23.25	GBIF-p
Poland: 145	52.5	14.75	GBIF-p
Poland: 146	53.833	14.75	GBIF-p
Poland: 147	53.5	14.75	GBIF-p
Poland: 148	53.167	14.75	GBIF-p
Poland: 149	53.833	23.25	GBIF-p
Poland: 150	53.167	23.25	GBIF-p
Poland: 151	54.167	19.75	GBIF-p
Poland: 152	54.167	19.25	GBIF-p
Poland: 153	54.167	21.75	GBIF-p
Poland: 154	54.167	21.25	GBIF-p
Poland: 155	54.167	22.75	GBIF-p
Poland: 156	54.167	22.25	GBIF-p
Poland: 157	54.167	23.25	GBIF-p
Poland: 158	49.777	20.971	GBIF-p
Poland: 159	49.458	20.042	GBIF-p
Poland: 160	49.586	21.336	GBIF-p
Poland: 161	50.677	18.964	GBIF-p
Poland: 162	50.775	18.79	GBIF-p
Poland: 163	50.929	18.758	GBIF-p
Poland: 164	50.881	18.917	GBIF-p
Poland: 165	50.785	18.539	GBIF-p
Poland: 166	51.976	14.895	GBIF-p
Poland: 167	52.123	14.784	GBIF-p
Poland: Kopanina	52.557	16.538	1
Poland: Lanckorona	49.9	19.483	16
Poland: Limanowa	49.717	20.417	1
Poland: Mogielnica	51.7	20.683	16
Poland: Tłumaczów quarry	50.558	16.434	1
Poland: Trzebciny	53.625	18.152	1
Poland: Zatwarnica przy potoku Hulskie	49.235	22.527	1
Romania: Bogdana	47.033	23.017	16
Romania: Bradatel	47.491	26.178	1
Romania: Budeni	45.768	26.839	1
Romania: Bumbesti-Jiu	45.167	23.383	1
Romania: Carpen	44.35	23.267	2
Romania: Ciceu	46.404	25.79	1
Romania: Cimpeni	46.383	23.083	1
Romania: Ciorasti	45.435	27.305	1
Romania: Craciunesti	46.867	27.533	1
Romania: Crasna	45.583	26.217	1
Romania: Drihiu	47.183	22.667	1
Romania: Filiaşi	44.55	23.533	2
Romania: Găloleşti	45.567	27	1
Romania: Ghertensiş	45.383	21.75	8
Romania: Halmaşd	47.1	22.35	1
Romania: Hurezani	44.833	23.15	1
Romania: Huta-Certeze	47.917	23.483	1
Romania: Iorcani	47.361	26.527	1
Romania: Jitia	45.583	26.733	1
Romania: Manasturel	47.189	23.927	1
Romania: Marghita	47.35	22.333	1
Romania: Obrejita	45.433	27.133	8
Romania: Orşova	44.717	22.4	8
Romania: Penteleu	45.56	26.356	1
Romania: Peştiş	47.092	22.39	1
Romania: Picâturile	44.483	23.867	1
Romania: Picior de Munte	44.783	25.383	1
Romania: Podari	44.25	23.783	2
Romania: Pomi	47.694	23.32	1
Romania: Radovan	44.167	23.433	2
Romania: Săcărâmb	45.971	23.047	1
Romania: Sânpetru de Câmpie	46.771	24.279	1
Romania: Sanzieni	46.114	26.128	1
Romania: Sebis	46.367	22.1	1
Romania: Sighisoara	46.207	24.759	1
Romania: Simnicu de Sus	44.383	23.8	2
Romania: Sinaia	45.333	25.55	1
Romania: Şoimuş	47.298	23.203	1
Romania: Solotvina	47.933	23.883	4
Romania: Stramba	47.248	24.653	1
Romania: Tasnad	47.467	22.6	1
Romania: Tîrgoviste	44.933	25.45	1
Romania: Tolici	47.098	26.45	1
Romania: Turţ	47.983	23.2	1
Romania: Valea Ierii	46.65	23.355	1
Romania: Videle	44.267	25.517	1
Romania: Vidra	45.917	26.933	1
Romania: Vipereşti	45.233	26.467	16
Romania: Virfuri	46.283	22.467	1
Romania: Visuia	46.839	24.305	1
Russia: Abramovka	54.2	47.7	4
Russia: Akshuat	53.683	47.45	4
Russia: Alatyr'	54.85	46.567	4
Russia: Aleshkino	53.95	48.433	4
Russia: Altukhovo	52.683	34.35	4
Russia: Andreyevka	54.683	46.4	4
Russia: Andreyevka	54.05	44.033	4
Russia: Antonovka	54.517	46.267	4
Russia: Araslanovo	55.483	48.2	4
Russia: Ardatov	55.25	43.1	4
Russia: Argash	53.95	46.25	4
Russia: Argazinskoe Reservoir	55.367	60.467	4
Russia: Atemar	54.183	45.4	4
Russia: Avdeyevka	52.783	32.8	4
Russia: Bagrationovsk	54.367	20.683	1
Russia: Balakhna	56.483	43.617	4
Russia: Baryshskaya Sloboda	54.583	46.8	4
Russia: Begeshka	57.2	53.267	4
Russia: Berezniki	59.4	56.8	8
Russia: Bereznyak	56.117	50.817	4
Russia: Berkuty	56.967	54.1	4
Russia: Beryozovka	52.433	34.133	4
Russia: Besovo Lake	54.867	38.383	4
Russia: Birsk	55.417	55.533	4
Russia: Bochikha	55.733	43.417	4
Russia: Bolgar	54.983	49.017	4
Russia: Bologoe	57.883	34.1	4
Russia: Bol'shaya Elkhovka	54.283	45.317	4
Russia: Bol'shoe Karpovo	57.4	46.1	4
Russia: Bol'shoe Mares'evo	54.367	45.683	4
Russia: Bol'shoe Stanichnoe	54.25	46.983	4
Russia: Bol'shoy Chilim	54.65	47.333	4
Russia: Bol'shoy Saltan	55.633	49.9	4
Russia: Borisov Forestry	55.417	36.067	4
Russia: Borisovka	50.6	36.017	4
Russia: Bornukovo	55.367	44.8	4
Russia: Borok	58.067	38.267	1
Russia: Bryansky Les Nature Reserve	52.483	33.85	4
Russia: Bun'kovo	57.033	40.75	4
Russia: Burepolom	57.983	47.15	4
Russia: Byrgynda	55.883	53.45	4
Russia: Chamzinka-Komsomol'sky	54.417	45.817	4
Russia: Chavash Varmane National Park	54.883	47.533	4
Russia: Chelyabinsk	55.133	61.333	4
Russia: Chemodanovka	53.25	45.25	4
Russia: Chepurnovka	53.967	43.733	4
Russia: Cheremenetskiy Nature Reserve	58.617	29.95	4
Russia: Cherki-Dyurtele	55.083	48.35	4
Russia: Cherneya	56.25	28.533	4
Russia: Chernogolovka	56	38.383	4
Russia: Chernovo	56.9	45.583	4
Russia: Chernozer'e	56.433	44.85	4
Russia: Chernukha	55.6	43.75	4
Russia: Chirikovo	54.5	47.717	4
Russia: Chistopol'	55.367	50.617	4
Russia: Chumakino	54.15	46.333	4
Russia: Chur	57.117	52.983	1
Russia: Dal'nepesochnaya	55.1	42.05	4
Russia: Dal'niy	53.917	45	4
Russia: Devushkino	57.017	44.817	4
Russia: Dimitrovgrad	54.217	49.6	4
Russia: Dmitreiv-L'govsky	52.117	35.1	4
Russia: Dmitrovka	53.767	46.3	4
Russia: Doksha	56.817	53.75	4
Russia: Domodedovo	55.433	37.75	4
Russia: Dorokhovo	55.533	36.367	4
Russia: Dranichnoe	57.033	45.417	4
Russia: Drenevo	57.617	41.15	4
Russia: Dumino	56.717	40.317	4
Russia: Dvortsy	54.617	36	4
Russia: Dyagilevka	54.033	44.917	1
Russia: Dzerdzhynsk	56.233	43.45	1
Russia: Egor'evsk	55.367	39.033	4
Russia: Elisenvaara	61.4	29.767	4
Russia: Elizavetino	59.5	29.75	4
Russia: Enikeyevo	56.4	46.45	4
Russia: Ermolovka	54.017	46.867	4
Russia: Faldino	54.067	37.633	1
Russia: Gainy	60.317	54.317	4
Russia: Galich'ya Gora Nature Reserve	52.6	38.933	4
Russia: Glazkovo	57.767	40.983	4
Russia: Glotovka	53.933	46.7	4
Russia: Glubokoe Lake	55.75	36.5	4
Russia: Gmyrino	58.1	29.1	4
Russia: Golitsino	55.617	37	4
Russia: Golitsyno	53.6	43.983	4
Russia: Gol'tsovka	53.6	45.133	4
Russia: Gomselga	62.05	33.933	4
Russia: Gorki	56.3	41.017	4
Russia: Gorodets	54.783	35.05	4
Russia: Gremyachiy	53	47.683	4
Russia: Gusev	54.583	22.2	4
Russia: Ichalki Forestry	55.433	44.55	4
Russia: Idritsa	56.333	28.9	4
Russia: Inyshka	55.183	60.1	4
Russia: Inzhavino	52.317	42.483	4
Russia: Ivanovka	54.85	48.783	4
Russia: Ivanovo	57	41	4
Russia: Ivanovskoe	55.017	35.117	4
Russia: Izhevsk	56.833	53.2	4
Russia: Kabanovo	55.75	38.95	4
Russia: Kalikino	57.167	40.933	4
Russia: Kalinikha	56.817	45.433	4
Russia: Kaliningrad	54.717	20.517	4
Russia: Kaluga	54.5	36.333	4
Russia: Kambarka	56.267	54.217	4
Russia: Karabash	54.683	52.567	4
Russia: Karakulino	56.05	53.417	4
Russia: Karmalka River	55.2	51.867	1
Russia: Karmanovo	56.7	37.2	4
Russia: Kazaklar	56.25	49.2	4
Russia: Kazakovo	55.767	42.767	4
Russia: Kazan'	55.8	49.083	4
Russia: Kazan' State University Biological Station	55.717	48.7	4
Russia: Khakhaly	56.667	44.717	4
Russia: Kholuy	56.583	41.883	4
Russia: Khopyor Nature Reserve	51.117	41.617	4
Russia: Kil'dyushevo	54.767	48.7	4
Russia: Kil'mez'	56.95	51.067	4
Russia: Kil'mez'	57.017	51.333	4
Russia: Kirov	58.617	49.717	4
Russia: Kiselevka	53.45	47.2	4
Russia: Kishert'	57.367	57.25	4
Russia: Kivat'	53.467	47.683	4
Russia: Kizhi Island	62.083	35.217	4
Russia: Klyuchevaya	57.633	36.117	4
Russia: Kochkurovo	54.75	45	4
Russia: Kolesnikovo	55.967	53.583	4
Russia: Kolomna	55.083	38.783	4
Russia: Komarovka	53.283	47.717	4
Russia: Kondopoga	62.2	34.283	4
Russia: Konechki	57.733	27.85	1
Russia: Korovino	54.167	48.917	4
Russia: Kotroks	54.283	44.05	4
Russia: Kotyakovo	54.3	46.7	4
Russia: Krasnaya Polyana	52.567	47.233	4
Russia: Krasnaya Sludka	58.183	56.45	4
Russia: Krasnogorskiy	57.5	42.85	4
Russia: Krasnokamsk	58.083	55.767	4
Russia: Krasnoufimsk	56.6	57.767	4
Russia: Krasnyi Bor	54	47.25	4
Russia: Krasnyi Gulyai	54.033	48.333	4
Russia: Krasnyi Yar	54.233	48.55	4
Russia: Krivipolyanskoe Forestry	53.033	41.917	4
Russia: Krutets	54.05	42.65	4
Russia: Krutyshki	54.867	38.15	4
Russia: Kudymkar	59.017	54.65	4
Russia: Kulikovo	56.967	41.167	4
Russia: Kungur	57.433	56.95	4
Russia: Kurgal'skiy Nature Reserve	59.783	28.117	4
Russia: Kursk	51.75	36.183	4
Russia: Kur'ya	58.017	56	4
Russia: Kuzino	61.5	39.133	4
Russia: Kuznechnoe	61.15	29.85	4
Russia: Kuznetsovka	54.65	56.633	4
Russia: Kyilud	56.9	52.45	4
Russia: Kyshtym	55.717	60.533	4
Russia: Laishevo	55.4	49.533	4
Russia: Lakhdenpokh'ya	61.533	30.217	4
Russia: Leonovo	55.9	36.733	4
Russia: Lesnichestvo	54.367	44.433	4
Russia: Lesunovo	55.667	43.117	4
Russia: Levocha	58.833	35.033	4
Russia: L'gov	51.65	35.283	4
Russia: Lichadeyevo	55.383	43.417	4
Russia: Lipin Bor	60.267	37.967	4
Russia: Lobnya	56	37.5	4
Russia: Lubyany	56.033	51.417	4
Russia: Luga	58.75	29.883	4
Russia: Luzhki	54.867	37.55	4
Russia: Malaya Purga	56.6	53.033	4
Russia: Malmyzh	56.517	50.683	4
Russia: Malye Kabany	55.667	49.25	4
Russia: Malye Klyari	55.2	48.917	4
Russia: Malyi Makatelem	55.083	43.667	4
Russia: Mamadysh	55.717	51.383	4
Russia: Marienburg	59.567	30.067	1
Russia: Matyushino	55.617	49.017	4
Russia: Mayna	54.117	47.617	4
Russia: Medvedsky Forest	57.4	50.017	4
Russia: Melet'	56.667	50.783	4
Russia: Mezhdurech'e	53.783	45.983	4
Russia: Migalikha	55.75	43.867	4
Russia: Mikhaylovskoe	55.817	36.35	4
Russia: Mikhnevo	55.117	37.967	4
Russia: Mishnevo	53.983	36.35	4
Russia: Molochnitsa	54.25	42.883	4
Russia: Molvino	53.767	48.467	4
Russia: Mordovsky Nature Reserve	54.733	43.233	4
Russia: Morsovo	53.75	42.317	4
Russia: Mozhayskaya	59.717	30.15	4
Russia: Mugreevskiy	56.567	42.333	4
Russia: Mukhtolovo	55.467	43.2	4
Russia: Mytniki	55.783	36.167	4
Russia: Nechkino	56.683	53.733	4
Russia: Neklyudovo	56.433	43.983	4
Russia: Nikol'skoe	54.833	48.5	4
Russia: Nikol'skoe na Cheremshane	54.05	49.167	4
Russia: Nikulino	53.167	47.067	4
Russia: Nizhne-Irginskaya Oak Forest	56.883	57.533	4
Russia: Nizhniy Novgorod	56.317	44	4
Russia: Novaya Beden'ga	54.517	48.333	4
Russia: Novaya Esineyevka	53.183	44.017	4
Russia: Novaya Petrovka	54.883	43.967	4
Russia: Novaya Pyrma	54.017	45.45	4
Russia: Novaya Sakhcha	54.467	50.033	4
Russia: Novaya Shomokhta	57.467	43.367	4
Russia: Novokashpirsky	53.05	48.417	4
Russia: Novosursk	54.233	46.45	4
Russia: Novoul'yanovsk	54.167	48.367	4
Russia: Novyi	56.833	54.067	4
Russia: Novyi Mostyak	52.717	47.433	4
Russia: Obrezki	54.833	45.367	4
Russia: Odintsovo	55.667	37.3	4
Russia: Oktyabr'sky	55.833	48.833	4
Russia: Oktyabr'sky	54.9	46.217	4
Russia: Oktyabr'sky	56.567	53.967	4
Russia: Olonets	60.983	32.983	4
Russia: Orekhovvo-Zuevo-Podosinki	55.567	38.85	4
Russia: Orenburg	51.783	55.1	4
Russia: Orlovka	54.867	44.25	4
Russia: Ostorozhnoe-Galkino	54.8	35.75	4
Russia: Osuyskoe	57.233	34.867	4
Russia: Otyasskoe Forestry	53.233	41.65	4
Russia: Pal'niki	58.317	56.9	4
Russia: Panovka	55.883	49.367	4
Russia: Panskaya Sloboda	54.117	48.5	4
Russia: Pargola	60.05	31.317	4
Russia: Pasha	60.4	33.05	4
Russia: Pavlovka	52.683	47.133	4
Russia: Pavlovskaya Sloboda	55.8	37.1	4
Russia: Pechmen'	56.833	56.017	4
Russia: Pechory	57.817	27.6	4
Russia: Pelya-Khovanskaya	54.567	44.95	4
Russia: Penza	53.2	45	4
Russia: Perevoznoe	56.883	53.883	4
Russia: Perm'	58	56.233	4
Russia: Pervyi Mys Island	57.283	55.417	4
Russia: Petrodvorets	59.867	30	4
Russia: Petrozawodsk	61.8	34.333	4
Russia: Pizhma	57.55	47.183	4
Russia: Plyos	57.45	41.5	4
Russia: Plyuskovo	54.7	35.55	4
Russia: Podkurovka	53.95	48.25	4
Russia: Pogorelovka	53.483	40.633	4
Russia: Polessk	54.867	21.117	4
Russia: Polevskoy Plant	56.467	60.183	4
Russia: Polotnyanya Zavod	54.733	36.017	4
Russia: Polushkino	55.583	36.6	4
Russia: Polyakovo	56.167	51.9	4
Russia: Pribylovo	60.433	28.717	4
Russia: Privolzhskaya Lesostep' Nature Reserve	52.95	46.633	4
Russia: Prosnitsa	58.45	50.233	4
Russia: Radishchevo	52.85	47.833	4
Russia: Ragusha River	59.267	33.933	4
Russia: Raifsky Les	55.917	48.717	4
Russia: Rameno	53.233	48.35	4
Russia: Resseta River	53.8	35.267	4
Russia: Rezvan'	54.517	36.1	4
Russia: Russkoe Timoshkino	53.417	46.833	4
Russia: Russky Turek	57.05	50.25	4
Russia: Rustay	56.5	44.817	4
Russia: Ryazan	54.6	39.7	4
Russia: Rybachiy	55.167	20.833	4
Russia: Sabaevo	53.983	45.717	4
Russia: Sadovaya	53.133	47.667	4
Russia: Salmi	61.367	31.85	4
Russia: Saltyganovo	55.183	49.1	4
Russia: Saltykovka	55.75	37.917	4
Russia: Samara	53.233	50.167	4
Russia: Saralovsky uchastok VKGZ	55.283	49.25	1
Russia: Saransk	54.183	45.15	4
Russia: Sarapul	56.467	53.817	4
Russia: Saratov	51.517	46.033	8
Russia: Sarov	54.95	43.283	4
Russia: Sauzbash	55.95	53.783	4
Russia: Savino	56.6	41.217	4
Russia: Sedel'nitsy	57.15	40.55	4
Russia: Semenovka	53.75	44.583	4
Russia: Semirodniki	53.633	47.033	4
Russia: Semyonov	56.783	44.483	4
Russia: Semyonovka	51.883	43.35	4
Russia: Sengiley	53.95	48.783	4
Russia: Sergiev Posad	56.317	38.133	4
Russia: Shapki	59.6	31.167	4
Russia: Sharapova Okhota	54.967	37.417	1
Russia: Shebekino District	50.417	36.917	4
Russia: Shemordan	56.183	50.4	4
Russia: Sherstki	57.967	47.45	4
Russia: Shimorskoe	55.333	42.017	4
Russia: Shingarino	54.1	43.9	4
Russia: Shiya River	55.883	51.433	4
Russia: Shlykovo	54.017	37.15	4
Russia: Shul'gino	59.25	34.85	4
Russia: Shumbut	55.55	50.667	4
Russia: Shusher	56.667	47.267	1
Russia: Shuyka	57.95	46.967	4
Russia: Shuyskoe	59.367	41.033	4
Russia: Simkino	54.167	46.133	4
Russia: Slavkino	52.967	47.183	4
Russia: Smolensk	54.783	32.05	4
Russia: Sobolikha	56.833	43.35	4
Russia: Sokol	57.05	53.383	4
Russia: Sokury	55.6	49.417	4
Russia: Sopokha	62.367	33.9	4
Russia: Sortavala	61.7	30.683	4
Russia: Sosnovyi Bor	53.533	46.583	4
Russia: Sovetsk	57.583	48.95	4
Russia: Sperovo	60.9	36.567	1
Russia: Srednee Kechevo	56.533	53.217	4
Russia: Srednyaya Tyzhma	56.283	51.683	4
Russia: Srednyaya Yulyuzan'	53.017	45.95	4
Russia: Staraya Andreyevka	52.833	46.65	4
Russia: Staraya Besovka	54.283	49.983	4
Russia: Staraya Khanineyevka	53.683	47.167	4
Russia: Staraya Kulatka	52.717	47.6	4
Russia: Staraya Maina	54.6	48.917	4
Russia: Staraya Malykla	54.233	49.833	4
Russia: Starodevich'e	54.6	43.783	4
Russia: Starourazayevo	56.033	54.183	4
Russia: Starye Bygi	57.183	53.833	4
Russia: Starye Maklaushi	54.45	47.467	4
Russia: Starye Turdaki	53.917	45.483	4
Russia: Sudosevo	54.15	45.767	4
Russia: Surnarskoe Forestry	56.25	50.05	4
Russia: Surskoe	54.467	46.7	4
Russia: Svet	53.85	46.2	4
Russia: Svyatoe Boloto Lake	53.617	41.867	4
Russia: Sylva	58.017	56.767	4
Russia: Tambov	52.717	41.417	4
Russia: Taneyevka	52.883	44.9	4
Russia: Tel'ma-Perkhurovo	55.367	40.033	4
Russia: Terbuny	52.133	38.3	4
Russia: Terekhovo	58.067	33.333	4
Russia: Togliatti	53.483	49.5	4
Russia: Tokari	61.1	34.4	4
Russia: Tolstik	57.5	49.35	4
Russia: Tsentral'no-Chernozyomnyi Nature Reserve	51.567	36.1	4
Russia: Tula	54.167	37.55	4
Russia: Tushna	54.017	48.55	4
Russia: Tyulyachi	55.883	50.217	4
Russia: Tyum-Tyum	56.967	50.433	4
Russia: Ubezhitsy	56.05	43.4	4
Russia: Ufa	54.667	55.717	4
Russia: Uglovka	58.25	33.5	4
Russia: Ulu-Telyak	54.933	56.983	4
Russia: Ul'yanovsk	54.317	48.367	4
Russia: Upravlenchesky Gorodok	53.333	50.2	4
Russia: Urzhum	57.117	50	4
Russia: Urzhumskoe	54.283	47.85	4
Russia: Vasil'sursk	56.133	46	4
Russia: Vel'yaminovo	55.217	37.933	4
Russia: Verbilki	56.517	37.567	4
Russia: Verkh Kvazhva	58.383	56.383	1
Russia: Verkhneye Sviyazhskoe	53.617	47.75	4
Russia: Verkhnyaya Tereshka	52.9	47.383	4
Russia: Veshkaima	54.05	47.117	4
Russia: Vichuga	57.217	41.933	4
Russia: Vikshitsa	62.25	33.917	4
Russia: Voldynskoe	56.333	37.483	4
Russia: Volkhonschina	53.25	42.1	1
Russia: Volkhonshchino	52.75	45.2	4
Russia: Vologda	59.233	39.9	4
Russia: Volosovo	59.433	29.5	4
Russia: Vorob'yovka	54.067	45.3	4
Russia: Voronezh Nature Reserve	51.9	39.65	4
Russia: Voskresenskoe	56.85	56.883	4
Russia: Vruda	59.417	29.233	4
Russia: Vyal'e Lake	59.05	30.2	4
Russia: Vyartsilya	62.183	30.7	4
Russia: Vyritsa	59.4	30.317	4
Russia: Vyrypaevka	53.833	46.55	4
Russia: Vysha	53.85	42.45	4
Russia: Vysokovo	57.383	43.9	4
Russia: Vytebet' River	53.85	35.633	4
Russia: Vytegra River	61.1	36.317	4
Russia: Yadrin	55.933	46.2	4
Russia: Yarkovsky Forestry	52.867	40.133	4
Russia: Yaroslavl'	57.617	39.85	4
Russia: Yatmas-Duzay	56	50.817	4
Russia: Yoshkar-Ola	56.633	47.867	4
Russia: Yukhmachi	54.617	49.967	4
Russia: Yukhnov	54.75	35.233	4
Russia: Yusup-Alan	56.433	50.133	4
Russia: Zarskoier Selo	59.75	30.333	4
Russia: Zelenodol'sk	55.85	48.517	4
Russia: Zhigulyovsky Nature Reserve	53.033	49.067	4
Russia: Zhilino	54.517	56.383	4
Russia: Zhizhala River	55.1	34.75	4
Russia: Znamenskoe	54.55	45.883	4
Russia: Zorinskie Bolota	51.167	36.367	4
Russia: Zvenigorod	55.717	36.867	4
Serbia: Bor	44.033	22.133	1
Serbia: Duboka	44.569	21.766	1
Serbia: Jabukovac	44.354	22.389	1
Serbia: Klokocevac	44.333	22.2	1
Serbia: Kruščica	44.937	21.479	1
Serbia: Leskovački Potok	44.887	21.548	1
Serbia: Milanovac	44.183	21.6	1
Serbia: Miroč	44.483	22.333	7
Serbia: Potok lug	44.895	21.488	1
Serbia: Sikole	44.177	22.313	1
Serbia: Štubik	44.292	22.358	1
Serbia: Trnavac	44.003	22.345	1
Serbia: Vršački Breg	45.117	21.367	1
Serbia: Zaječar	43.9	22.267	8
Serbia: Zlot	44.011	21.967	1
Slovakia: Hor Štubna	48.55	20.483	8
Slovakia: Prešov	48.983	21.25	25
Slovakia: Revúca	48.683	20.117	12
Slovakia: Ulič	48.95	22.417	36
Slovakia: Žilina-Krasňany	49.2	18.883	12
Sweden: Alingsås	57.93	12.535	GBIF-m
Sweden: Alnarp	55.659	13.082	GBIF-n
Sweden: Alvhem	58.006	12.156	GBIF-m
Sweden: Aneboda	57.123	14.551	GBIF-n
Sweden: Ängelholm	56.243	12.862	GBIF-n
Sweden: Asige	56.883	12.756	GBIF-m
Sweden: Askim	57.633	11.936	GBIF-m
Sweden: Åstorp	56.135	12.944	GBIF-n
Sweden: Bjällum	58.341	13.621	GBIF-n
Sweden: Borgholm	56.876	16.659	GBIF-q
Sweden: Edsberg	59.119	14.854	GBIF-l
Sweden: Eskilstuna	59.366	16.508	GBIF-q
Sweden: Fyledalen	55.555	13.859	GBIF-n
Sweden: Gullmarsfjorden	58.402	11.589	GBIF-m
Sweden: Gussemåla	57.151	15.963	GBIF-n
Sweden: Håkanryd	56.096	14.536	GBIF-n
Sweden: Hässleholms	56.158	13.764	GBIF-n
Sweden: Hindås	57.704	12.446	GBIF-m
Sweden: Hisingen	57.767	11.883	GBIF-m
Sweden: Höllviksnäs	55.404	12.935	GBIF-n
Sweden: Höör	55.933	13.541	GBIF-n
Sweden: Huddinge	59.172	18.107	GBIF-q
Sweden: Hunneberg	58.33	12.44	GBIF-m
Sweden: Indal	62.583	17.1	8
Sweden: Kållandsö	58.655	13.149	GBIF-n
Sweden: Kinnekulle	58.581	13.398	GBIF-m
Sweden: Landskrona	55.87	12.83	GBIF-n
Sweden: Linnebacka	58.718	11.217	GBIF-n
Sweden: Mölle	56.285	12.503	GBIF-m
Sweden: Mora	61	14.533	8
Sweden: Mörrum	56.198	14.75	GBIF-n
Sweden: Näverkärr	58.353	11.37	GBIF-m
Sweden: Naverstad	58.771	11.557	GBIF-m
Sweden: Nordingrå	62.933	18.283	8
Sweden: Oskarshamn	57.264	16.449	GBIF-m
Sweden: Östra Tommarp	55.536	14.236	GBIF-m
Sweden: Övedskloster	55.686	13.636	GBIF-n
Sweden: Övrahammar	57.393	16.582	GBIF-m
Sweden: Påboda	56.419	16.069	GBIF-n
Sweden: Persnäs	57.066	16.929	GBIF-n
Sweden: Räften	55.726	13.295	GBIF-n
Sweden: Ramlösa	56.022	12.756	GBIF-n
Sweden: Ronneby	56.21	15.278	GBIF-l
Sweden: Röstånga	56.002	13.286	GBIF-n
Sweden: Skaftö	58.255	11.483	GBIF-l
Sweden: Södermanland	59.033	16.753	GBIF-m
Sweden: Stockholm	59.333	18.05	4
Sweden: Sundsvall	62.391	17.306	GBIF-n
Sweden: Svedala	55.508	13.234	GBIF-n
Sweden: Täby	59.444	18.069	GBIF-q
Sweden: Undersåker	63.317	13.25	8
Sweden: Uppsala	59.857	17.645	GBIF-l
Sweden: Valdemarsvik	58.203	16.601	GBIF-n
Sweden: Västerstad	55.785	13.677	GBIF-n
Switzerland: Biel	47.15	7.267	1
Switzerland: Fläsch	47.033	9.517	8
Switzerland: Martigny	46.1	7.067	8
Switzerland: Noville	46.381	6.899	GBIF-b
UK: 001	50.601	-3.551	GBIF-e
UK: 002	50.704	-3.134	GBIF-e
UK: 003	50.709	-2.285	GBIF-e
UK: 004	50.759	-2.721	GBIF-e
UK: 005	50.822	-0.006	GBIF-e
UK: 006	50.852	-0.867	GBIF-e
UK: 007	50.872	-2.525	GBIF-e
UK: 008	50.89	-2.001	GBIF-e
UK: 009	50.931	-1.217	GBIF-e
UK: 010	50.962	-0.008	GBIF-e
UK: 011	50.977	-2.714	GBIF-e
UK: 012	51.006	-0.938	GBIF-e
UK: 013	51.046	-1.679	GBIF-e
UK: 014	51.061	-0.574	GBIF-e
UK: 015	51.098	-0.072	GBIF-e
UK: 016	51.14	-4.146	GBIF-e
UK: 017	51.158	-0.233	GBIF-e
UK: 018	51.172	0.336	GBIF-e
UK: 019	51.203	-2.358	GBIF-e
UK: 020	51.233	-0.146	GBIF-e
UK: 021	51.26	-2.652	GBIF-e
UK: 022	51.293	0.317	GBIF-e
UK: 023	51.334	-1.964	GBIF-e
UK: 024	51.338	-1.427	GBIF-e
UK: 025	51.361	-1.268	GBIF-e
UK: 026	51.407	0.299	GBIF-e
UK: 027	51.426	-2.864	GBIF-e
UK: 028	51.437	0.527	GBIF-e
UK: 029	51.452	-2.444	GBIF-e
UK: 030	51.466	-0.632	GBIF-e
UK: 031	51.545	0.448	GBIF-e
UK: 032	51.56	-1.062	GBIF-e
UK: 033	51.588	-2.529	GBIF-e
UK: 034	51.6	-3.445	GBIF-e
UK: 035	51.609	-2.29	GBIF-e
UK: 036	51.609	-3.003	GBIF-e
UK: 037	51.64	-3.869	GBIF-e
UK: 038	51.698	-0.481	GBIF-e
UK: 039	51.716	0.534	GBIF-e
UK: 040	51.751	-3.425	GBIF-e
UK: 041	51.766	-2.225	GBIF-e
UK: 042	51.787	-1.422	GBIF-e
UK: 043	51.821	-0.331	GBIF-e
UK: 044	51.847	0.054	GBIF-e
UK: 045	51.859	1.115	GBIF-e
UK: 046	51.865	-1.935	GBIF-e
UK: 047	51.878	-2.292	GBIF-e
UK: 048	51.901	0.522	GBIF-e
UK: 049	51.935	-1.469	GBIF-e
UK: 050	51.956	-0.255	GBIF-e
UK: 051	51.964	-2.036	GBIF-e
UK: 052	52.003	-1.89	GBIF-e
UK: 053	52.038	0.185	GBIF-e
UK: 054	52.057	-1.418	GBIF-e
UK: 055	52.077	-0.203	GBIF-e
UK: 056	52.082	-3.146	GBIF-e
UK: 057	52.112	0.919	GBIF-e
UK: 058	52.143	1.435	GBIF-e
UK: 059	52.146	-1.271	GBIF-e
UK: 060	52.148	-2.001	GBIF-e
UK: 061	52.189	-3.436	GBIF-e
UK: 062	52.206	-2.417	GBIF-e
UK: 063	52.222	-1.422	GBIF-e
UK: 064	52.243	1.245	GBIF-e
UK: 065	52.278	-1.714	GBIF-e
UK: 066	52.291	-0.864	GBIF-e
UK: 067	52.306	-1.886	GBIF-e
UK: 068	52.327	-2.442	GBIF-e
UK: 069	52.345	1.481	GBIF-e
UK: 070	52.358	0.152	GBIF-e
UK: 071	52.371	-1.339	GBIF-e
UK: 072	52.393	-2.594	GBIF-e
UK: 073	52.407	-3.618	GBIF-e
UK: 074	52.422	-1.496	GBIF-e
UK: 075	52.453	-0.111	GBIF-e
UK: 076	52.462	-1.632	GBIF-e
UK: 077	52.478	0.649	GBIF-e
UK: 078	52.497	-0.381	GBIF-e
UK: 079	52.557	-1.934	GBIF-e
UK: 080	52.574	0.36	GBIF-e
UK: 081	52.59	-0.673	GBIF-e
UK: 082	52.595	-1.116	GBIF-e
UK: 083	52.608	-0.309	GBIF-e
UK: 084	52.642	-2.222	GBIF-e
UK: 085	52.661	0.512	GBIF-e
UK: 086	52.687	-2.445	GBIF-e
UK: 087	52.717	-3.042	GBIF-e
UK: 088	52.731	0.901	GBIF-e
UK: 089	52.737	1.109	GBIF-e
UK: 090	52.801	-0.603	GBIF-e
UK: 091	52.822	-1.926	GBIF-e
UK: 092	52.864	-2.893	GBIF-e
UK: 093	52.88	0.75	GBIF-e
UK: 094	52.908	-4.533	GBIF-e
UK: 095	52.922	-0.774	GBIF-e
UK: 096	52.957	-1.704	GBIF-e
UK: 097	52.999	-1.18	GBIF-e
UK: 098	53.006	-1.933	GBIF-e
UK: 099	53.046	-1.554	GBIF-e
UK: 100	53.065	-1.738	GBIF-e
UK: 101	53.093	-2.168	GBIF-e
UK: 102	53.126	-3.263	GBIF-e
UK: 103	53.148	-4.386	GBIF-e
UK: 104	53.178	-2.973	GBIF-e
UK: 105	53.199	-1.506	GBIF-e
UK: 106	53.219	-4.269	GBIF-e
UK: 107	53.256	-3.399	GBIF-e
UK: 108	53.267	-4.547	GBIF-e
UK: 109	53.288	-2.705	GBIF-e
UK: 110	53.301	-0.051	GBIF-e
UK: 111	53.307	-1.595	GBIF-e
UK: 112	53.313	-4.232	GBIF-e
UK: 113	53.378	0.086	GBIF-e
UK: 114	53.429	-1.107	GBIF-e
UK: 115	53.458	-0.921	GBIF-e
UK: 116	53.519	-2.441	GBIF-e
UK: 117	53.541	-2.075	GBIF-e
UK: 118	53.573	-0.189	GBIF-e
UK: 119	53.641	-3.006	GBIF-e
UK: 120	53.669	-0.639	GBIF-e
UK: 121	53.76	-0.788	GBIF-e
UK: 122	53.802	-0.557	GBIF-e
UK: 123	53.827	-2.39	GBIF-e
UK: 124	53.856	-2.154	GBIF-e
UK: 125	53.987	-1.009	GBIF-e
UK: 126	54.084	-1.427	GBIF-e
UK: 127	54.16	-0.392	GBIF-e
UK: 128	54.26	-3.129	GBIF-e
UK: 129	54.302	-2.924	GBIF-e
UK: 130	54.388	-0.616	GBIF-e
UK: 131	54.437	-2.848	GBIF-e
UK: 132	54.485	-1.538	GBIF-e
UK: 133	54.521	-3.468	GBIF-e
UK: 134	54.541	-1.988	GBIF-e
UK: 135	54.574	-1.383	GBIF-e
UK: 136	54.665	-2.157	GBIF-e
UK: 137	54.708	-2.698	GBIF-e
UK: 138	54.736	-4.422	GBIF-e
UK: 139	54.799	-1.456	GBIF-e
UK: 140	54.882	-3.325	GBIF-e
UK: 141	54.915	-2.963	GBIF-e
UK: 142	54.977	-2.703	GBIF-e
UK: 143	55.069	-2.235	GBIF-e
UK: 144	55.249	-1.921	GBIF-e
UK: 145	55.47	-2.951	GBIF-e
UK: 146	55.564	-2.002	GBIF-e
UK: 147	55.807	-4.555	GBIF-e
UK: 148	55.903	-4.241	GBIF-e
UK: 149	55.986	-4.566	GBIF-e
UK: 150	56.119	-4.654	GBIF-e
UK: 151	56.274	-3.455	GBIF-e
UK: 152	56.415	-2.949	GBIF-e
UK: 153	57.214	-3.739	GBIF-e
UK: 154	57.482	-4.478	GBIF-e
UK: 155	57.575	-3.589	GBIF-e
Ukraine: Aleksandriya	48.667	33.117	4
Ukraine: Bakhmach	52.183	32.817	4
Ukraine: Belichi	50.467	30.35	4
Ukraine: Berdichev	49.9	28.6	4
Ukraine: Beregomet	48.2	25.433	4
Ukraine: Bilki	48.317	23.167	4
Ukraine: Bogdan	48.033	24.367	4
Ukraine: Bol'shaya Poboyna	48.833	27	4
Ukraine: Boroniava	48.157	23.378	1
Ukraine: Borovichi	52.183	33.367	4
Ukraine: Bratskoe	47.867	31.567	4
Ukraine: Bratslav	48.817	28.95	4
Ukraine: Bronytsya	49.429	23.413	1
Ukraine: Bryukhovichi	49.583	24.567	4
Ukraine: Burshtyn Hydroelectric Power Station	49.283	24.633	4
Ukraine: Bushtyna	48.033	23.333	4
Ukraine: Cherkasskie Tishki	50.117	36.417	1
Ukraine: Cherneshchina	50.083	35.217	4
Ukraine: Chernovtsy	48.283	25.95	4
Ukraine: Chernyi Potok	48.397	22.997	1
Ukraine: Chinadievo	48.517	22.883	4
Ukraine: Chortkov	49.017	25.783	4
Ukraine: Delovoe	47.967	24.183	4
Ukraine: Delyatin	48.633	24.583	4
Ukraine: Demidovka	48.45	29.35	4
Ukraine: Derazhnya	49.267	27.433	4
Ukraine: Dobrovody	48.767	30.383	4
Ukraine: Dobrynov	49.033	24.7	4
Ukraine: Dolishny Shopot	48.017	25.3	4
Ukraine: Eskhar	49.8	36.567	4
Ukraine: Gaidary	49.633	36.317	4
Ukraine: Galich	49.133	24.733	4
Ukraine: Gayvoron	48.35	29.883	4
Ukraine: Glebovichi	49.633	24.233	4
Ukraine: Gorgany Nature Reserve	48.5	24	4
Ukraine: Honcharivka	48.866	25.023	1
Ukraine: Irpen'	50.533	30.267	4
Ukraine: Ivangorod	48.783	29.817	4
Ukraine: Ivano-Frankovsk	48.917	24.717	4
Ukraine: Izyum	49.183	37.267	8
Ukraine: Izyum	49.183	36.217	4
Ukraine: Kamenka	49.017	23.567	4
Ukraine: Kamenka	48.033	25.933	4
Ukraine: Kamenskoe	48.283	22.933	1
Ukraine: Kamieniec-Podolski	48.683	26.6	4
Ukraine: Kanevsky Nature Reserve	49.75	31.5	4
Ukraine: Kelechin	48.617	23.4	4
Ukraine: Kharkov	49.983	36.217	4
Ukraine: Khitreyki	50.083	23.767	4
Ukraine: Khmel'nitsky	49.417	26.983	4
Ukraine: Khristinovka	48.817	29.983	4
Ukraine: Kiev	50.433	30.517	4
Ukraine: Klavdievo	50.583	30.017	4
Ukraine: Kolenkovtsy	48.4	26.133	4
Ukraine: Kolochava	48.433	23.733	4
Ukraine: Kolomiya	48.533	25.033	4
Ukraine: Komsomolskoye lake	48.821	22.782	1
Ukraine: Koncha Zaspa	50.25	30.533	4
Ukraine: Korosnoe	49.7	24.533	4
Ukraine: Korostov	49	23.417	4
Ukraine: Kosovo	48.317	25.1	4
Ukraine: Kostoev	49.983	24.033	4
Ukraine: Krasilov	49.667	27	4
Ukraine: Kremenets	50.1	25.733	4
Ukraine: Krutilov	49.233	26.2	4
Ukraine: Kuz'mino	48.55	22.55	4
Ukraine: Ladyzhin	48.667	29.25	4
Ukraine: Lesniki	49.45	24.883	4
Ukraine: Lesnoe	50.1	36.267	4
Ukraine: Lesnoe	46.483	29.35	4
Ukraine: Lipetskaya Polyana	48.333	23.367	4
Ukraine: Lipnyazhka	48.45	31.067	4
Ukraine: Loknetsa	51.817	25.833	4
Ukraine: Lugi	48.833	24.033	4
Ukraine: Luzhany	48.367	25.783	4
Ukraine: Lvov	49.833	24.033	4
Ukraine: Lyuben' Veliky	49.717	23.717	4
Ukraine: Lyucha	48.382	24.905	1
Ukraine: Maidan1	51.533	27.867	4
Ukraine: Maidan2	49.117	23.25	4
Ukraine: Mala Ugolka	48.199	23.635	1
Ukraine: Malaya Slavuta	50.3	26.867	4
Ukraine: Malaya Ugol'ka	48.283	23.617	4
Ukraine: Malintsy	48.417	26.283	4
Ukraine: Malyi Bereznyi	48.85	22.467	4
Ukraine: Marshintsy	48.2	26.3	4
Ukraine: Mayaki	46.417	30.267	4
Ukraine: Medenichi	49.433	23.75	4
Ukraine: Mezhgor'e	48.533	23.5	4
Ukraine: Mikulichin	48.4	24.6	4
Ukraine: Minai	48.597	22.293	1
Ukraine: Mirgorod	49.967	33.617	4
Ukraine: Miropol'e	51.033	35.283	4
Ukraine: Mlinovtsy	49.683	25.133	4
Ukraine: Mokvin	51.017	26.533	4
Ukraine: Morshin	49.183	23.883	4
Ukraine: Mostis'ka	49.8	23.15	4
Ukraine: Motovilovka	49.817	27.8	4
Ukraine: Mukachevo	48.467	22.75	4
Ukraine: Myluvannya	48.975	24.939	1
Ukraine: Naraev	49.533	24.783	4
Ukraine: Nevitskoe	48.683	22.4	4
Ukraine: Nezhin	51.033	31.883	4
Ukraine: Nezhukhov	49.283	23.8	4
Ukraine: Nikolaev	49.517	23.967	4
Ukraine: Nizhankovichi	49.7	22.817	4
Ukraine: Novo-Arkhangel'sk	48.667	30.8	4
Ukraine: Novodnestrovsk	48.617	27.367	4
Ukraine: Odessa	46.383	30.75	4
Ukraine: Olevsk	51.233	27.65	4
Ukraine: Ol'khovoe	48.467	30.167	4
Ukraine: Ostap'e	49.367	26.033	4
Ukraine: Ozyornaya	49.633	25.333	4
Ukraine: Pereginskoe	48.7	24.183	4
Ukraine: Pervomaisk	48.05	30.85	4
Ukraine: Pikovets	48.75	31.283	4
Ukraine: Pilyava	49.6	27.467	4
Ukraine: Podluzhnoe	50.933	26.317	4
Ukraine: Podpoloz'e	48.75	23.033	4
Ukraine: Pogorelovka	48.533	25.95	4
Ukraine: Pokotilovo	48.467	30.7	4
Ukraine: Polapy	51.317	23.95	4
Ukraine: Poltava	49.6	34.55	4
Ukraine: Polyana	48.617	22.983	4
Ukraine: Poroshkovo	48.683	22.75	4
Ukraine: Potoki	48.75	31.133	4
Ukraine: Pyatnitskoe	49.933	36.817	4
Ukraine: Radzivilov	50.117	25.267	4
Ukraine: Rakhov	48.067	24.2	4
Ukraine: Rakhynya	49.014	24.032	1
Ukraine: Rakovets	49.635	24.04	1
Ukraine: Rava-Russkaya	50.233	23.617	4
Ukraine: Rosilna	48.796	24.338	1
Ukraine: Rostoch'e Nature Reserve	49.933	23.75	4
Ukraine: Rozhnyatov	48.933	24.167	4
Ukraine: Rukhotin	48.517	26.2	4
Ukraine: Russkaya Lozovaya	50.167	36.317	1
Ukraine: Sarny	48.933	29.917	4
Ukraine: Savranka River	48.1	29.683	4
Ukraine: Semyonovka	47.95	31.067	4
Ukraine: Shepetovka	50.183	27.067	4
Ukraine: Shirokiy Lug	48.228	23.761	1
Ukraine: Shirokoye	48.217	23.098	1
Ukraine: Skiby	51.233	24.117	4
Ukraine: Slovechno	51.383	28.35	4
Ukraine: Snyatyn	48.45	25.567	4
Ukraine: Solotvino	48.7	24.417	4
Ukraine: Sosnovka	49.117	26.717	4
Ukraine: Starogutskoe Forestry	52.317	33.817	4
Ukraine: Stary Sambor	49.45	23	4
Ukraine: Storozhinets	48.167	25.733	4
Ukraine: Strakholes'e	51.267	30.233	4
Ukraine: Strel'tsovka	49.3	39.867	4
Ukraine: Sumovka	48.483	29.483	4
Ukraine: Svityaz'	51.467	23.85	4
Ukraine: Syanki	49.017	22.9	4
Ukraine: Sykhov	49.217	24.033	4
Ukraine: Tal'yanki	48.8	30.567	4
Ukraine: Teresva	48.017	23.733	4
Ukraine: Torun'	48.667	23.567	4
Ukraine: Tsunov	49.517	25.1	4
Ukraine: Turka	49.15	23.033	4
Ukraine: Turyi Remety	48.718	22.582	1
Ukraine: Tyachev	48.033	23.583	4
Ukraine: Ukrainsky Stepnoy Nature Reserve	50.333	34.6	4
Ukraine: Uman'	48.75	30.233	4
Ukraine: Velikiy Bychkov	47.974	24.053	1
Ukraine: Vereshchitsa	49.533	23.75	4
Ukraine: Veselovka	48.617	29.85	4
Ukraine: Vinnitsa	49.25	28.383	4
Ukraine: Voinilov	49.133	24.483	4
Ukraine: Volovets	48.717	23.217	4
Ukraine: Vorob'evka	52.2	33.067	1
Ukraine: Voronyaki	49.783	24.9	4
Ukraine: Vydrichi	51.633	24.767	4
Ukraine: Vyshkivsky Pass	48.701	23.635	1
Ukraine: Vystupovichi	51.567	29.083	4
Ukraine: Yaduty	51.367	34.333	4
Ukraine: Yanov	49.217	25.717	4
Ukraine: Yaremcha	49.45	24.55	4
Ukraine: Yaski	46.517	30.083	4
Ukraine: Yavorov	49.95	23.383	4
Ukraine: Yurkovka	48.583	30.033	4
Ukraine: Zales'e	50.6	30.85	4
Ukraine: Zatoka	49.85	23.683	4
Ukraine: Zhirovka	49.733	24.067	4
Ukraine: Znamenka	48.717	32.667	4
Ukraine: Znob'-Novgorodskoe	52.267	33.6	4
Ukraine: Zubrovitsa Nature Reserve	48.067	25.467	4
Ukraine: Zvenigorod	49.733	24.267	4
Ukraine: Zvinyachka	49.583	26.25	4
Urkaine: Domanintsy	48.633	22.333	1
Urkaine: Uzhgorod	48.633	22.283	1
T. dobrogicus
Austria: Drösing	48.55	16.917	1
Austria: Tadten	47.767	17	1
Austria: Vienna	48.183	16.45	26
Bosnia and Herzegovina: Brcko	44.867	18.817	8
Bosnia and Herzegovina: Donja Čadjavica	44.75	19.1	1
Bosnia and Herzegovina: Vrsani	44.83	19.02	1
Bulgaria: Archar	43.817	22.917	2
Bulgaria: Durankulak lake	43.672	28.547	3
Bulgaria: Harlets	43.711	23.842	1
Bulgaria: Kudelin	44.197	22.673	1
Bulgaria: Oryahovo	43.733	23.967	2
Bulgaria: Silistra	44.117	27.267	8
Bulgaria: Srebarna	44.121	27.082	1
Bulgaria: Svistov	43.617	25.35	1
Bulgaria: Vidin	44.007	22.924	1
Croatia: Dugo Selo	45.817	16.25	1
Croatia: Jasenovac	45.267	16.917	8
Croatia: Mlaka	45.235	17.025	7
Croatia: Orle	45.683	16.233	7
Croatia: Podgorac	45.483	18.2	1
Croatia: Slavonski Brod	45.167	18.017	7
Croatia: Varaždin	46.317	16.333	8
Croatia: Vedropolje	45.349	16.569	8
Croatia: Zupanja	45.083	18.7	1
Czech Republic: Lanžhot	48.667	16.95	26
Czech Republic: Nové Mlýny	48.85	16.7333	27
Hungary: Alap	46.8	18.683	1
Hungary: Albertirsza	47.233	19.6	1
Hungary: Baracska	47.271	18.727	27
Hungary: Bataszek	46.2	18.824	1
Hungary: Cégénydányád	47.933	22.5	1
Hungary: Dráva mente	46.225	17.063	27
Hungary: Dunaföldvár	46.638	16.541	27
Hungary: Fehér-tó	46.471	20.624	27
Hungary: Felső-Babád	47.301	19.227	27
Hungary: Fülöpháza	46.883	19.4	25
Hungary: Kapszeg-tó	47.489	19.064	27
Hungary: Kis-Balaton	46.649	17.163	27
Hungary: Körmend	47.017	16.6	1
Hungary: Külső-tó	46.913	17.864	27
Hungary: Kunpeszér	47.067	19.285	27
Hungary: Mura	46.417	16.717	27
Hungary: Nagy-tó	46.993	17.606	27
Hungary: Nyíregyháza	47.933	21.717	1
Hungary: Öcsöd	46.933	20.383	1
Romania: Razboinita	45.222	29.165	1
Hungary: Sátoraljaújhely	48.434	21.639	27
Hungary: Szolnok	47.167	20.167	1
Moldova: Kagul	45.917	28.2	4
Romania: Amarasti de Jos	43.983	24.1	1
Romania: Andrid	47.517	22.35	1
Romania: Ariciu	45.367	27.517	1
Romania: Babesti	47.967	23.1	1
Romania: Briala	45.2	27.98	1
Romania: Bukarest	44.433	26.117	8
Romania: Ciorasti	45.435	27.305	1
Romania: Giurgeni	44.742	27.868	1
Romania: Ghertensiş	45.383	21.75	8
Romania: Histria	44.55	28.767	3
Romania: Macin	45.251	28.121	1
Romania: Mahmudia	45.123	29.172	27
Romania: Mihai Bravu	44.136	26.023	1
Romania: Obrejita	45.433	27.133	1
Romania: Olteniţa	44.067	26.633	8
Romania: Piscolt	47.583	22.3	1
Romania: Prahova	44.817	25.867	1
Romania: Sebis	46.367	22.1	1
Romania: Virfuri	46.283	22.467	1
Romania: Vlahii	44.2	27.867	3
Romania: Zimnicea	43.65	25.35	1
Serbia: Beograd	44.833	20.5	1
Serbia: Debrc	44.6	19.867	1
Serbia: Ecka	45.287	20.45	1
Serbia: Glusci	44.858	19.541	1
Serbia: Hrastovača	46.161	19.655	7
Serbia: Ivanovo	44.723	20.705	20
Serbia: Jamena	44.871	19.069	1
Serbia: Jasenovo	44.94	21.31	7
Serbia: Kikinda	45.673	20.474	7
Serbia: Kladovo	44.674	22.512	1
Serbia: Kovačica	45.141	20.561	1
Serbia: Negotin	44.236	22.554	20
Serbia: Novi Kneževac	46.05	20.1	7
Serbia: Opovo	45.037	20.443	1
Serbia: Orid	44.715	19.801	7
Serbia: Ostrovo	45.567	20.33	4
Serbia: Radojevo	45.75	20.804	7
Serbia: Ravenica	44.717	19.967	7
Serbia: Senta	45.917	20.1	1
Serbia: Smederovo	44.65	20.933	2
Serbia: Sremska Mitrovica	44.933	19.687	7
Serbia: Stevanove Ravnice	44.828	21.304	1
Serbia: Svetozar Miletic	45.854	19.189	20
Serbia: Trbušac	44.673	19.83	7
Serbia: Vatin	45.235	21.249	7
Serbia: Vrbovac	44.937	19.501	7
Serbia: Žabari	44.358	21.197	1
Slovakia: Beša	48.533	21.95	27
Slovakia: Čunovo	48.017	17.2	36
Slovakia: Devínske Jazero	48.283	16.95	25
Slovakia: Domica	48.467	20.467	27
Slovakia: Leles	48.467	22.017	36
Slovakia: Malý Kiarov	48.1	19.433	27
Slovakia: Maňa	48.133	18.267	36
Slovakia: Rusovce	48.05	17.15	25
Slovakia: Šúr	48.233	17.233	36
Slovakia: Svätá Mária	48.45	21.817	36
Slovakia: Torozlín	48.15	18.2	27
Slovakia: Veľký Blh	48.433	20.1	27
Slovakia: Veškovce	48.55	22.1	36
Ukraine: Beregovo	48.217	22.633	4
Ukraine: Batevo	48.367	22.4	1
Ukraine: Bobovoe	48.083	22.883	4
Ukraine: Chervenyovo	48.467	22.533	4
Ukraine: Chop	48.448	22.248	1
Ukraine: Chorny Potok	48.183	22.917	1
Ukraine: Dertsen	48.355	22.65	1
Ukraine: Drisina	48.35	22.667	1
Ukraine: Gat'	48.317	22.633	4
Ukraine: Izmail	45.35	28.85	1
Ukraine: Kherson	46.65	32.6	1
Ukraine: Kliucharki	48.416	22.64	1
Ukraine: Krasnaya Khatka	46.583	32.433	4
Ukraine: Leski	45.467	29.483	4
Ukraine: Mukachevo	48.433	22.7	1
Ukraine: Minai1	48.575	22.273	1
Ukraine: Minai2	48.6	22.283	1
Ukraine: Nizhneye Solotvino	48.533	22.433	4
Ukraine: Novosel'skoe	45.35	28.6	4
Ukraine: Orlovka	45.317	28.45	1
Ukraine: Pokrovka	46.5	31.7	4
Ukraine: Reni	45.433	28.3	1
Ukraine: Shalanki	48.228	22.902	1
Ukraine: Svoboda	48.383	22.35	4
Ukraine: Tsyurupinsk	46.65	32.75	1
Ukraine: Uzhgorod 2	48.616	22.281	1
Ukraine: Vary	48.117	22.717	4
Ukraine: Vilkovo	45.4	29.583	1
Ukraine: Vinogradov	48.117	23.033	4
Ukraine: Zaluzh'e	48.367	22.867	4
Ukraine: Zapson'	48.283	22.483	4
T. macedonicus
Albania: Klos	41.5	20.095	15
Albania: Bajram Curri	42.35	20.083	15
Albania: Bajzë	42.303	19.441	1
Albania: Ballaban	40.417	20.134	15
Albania: Bejar	40.429	19.85	1
Albania: Belsh	40.983	19.883	15
Albania: Bilisht	40.623	20.987	15
Albania: Bruc	41.692	20.053	15
Albania: Bёrxullё	41.383	19.7	15
[truncated: 2,601 more rows]
