# Supplementary material for: Tracing glacial refugia of Triturus newts based on mitochondrial DNA phylogeography and species distribution modeling
Source: Front Zool. 2013 Mar 20;10:13. doi: 10.1186/1742-9994-10-13 (PMC3608019; doi:10.1186/1742-9994-10-13)
Supplement: Additional file 3 — Haplotype list. A list of ND4 haplotypes with their GenBank accession numbers. [file 1742-9994-10-13-S3.xls]

## Sheet: Dataset S3
Additional file 3. Haplotype list.
Haplotype	GenBank Accession Numbers	Alternative haplotype code in original publication (if applicable)
Tcri01	GU982383
Tcri02	GU982384
Tcri03	JQ653320
Tcri04	JQ653321
Tcri05	JQ653322
Tcri06	JQ653323
Tcri07	JQ653324
Tcri09	JQ653367
Tcri10	JQ653368
Tcri11	JQ653369
Tcri12	JQ653370
Tcri13	JQ653371
Tcri14	JQ653372
Tcri15	JQ653373
Tcri16	JQ653374
Tcri17	JQ653375
Tcri18	JQ653376
Tcri19	JQ653377
Tcri20	JQ653326
Tcri21	JQ653327
Tcri22	JQ653378
Tcri23	JQ653379
Tcri24	JQ653380
Tcri25	JQ653328
Tcri26	JQ653381
Tcri27	JQ653382
Tcri28	JQ653383
Tcri29	JQ653384
Tcri30	JQ653385
Tcri31	JQ653386
Tcri32	JQ653387
Tcri33	X860853
Tcri34	X860854
Tcri35	X860855
Tcri36	X860856
Tcri37	X860857
Tcri38	X860858
Tcri39	X860859
Tcri40	X860860
Tcri41	X860861
Tcar01	GU982385
Tcar02	GU982386
Tcar03	JQ653329
Tcar04	JQ653330
Tcar05	JQ653331
Tcar06	JQ653332
Tcar07	JQ653333
Tcar08	JQ653334
Tcar11	JQ653335
Tcar12	JQ653336
Tcar13	JQ653390
Tcar14	JQ653337
Tcar15	JQ598120	N2
Tcar16	JQ598121	C1
Tcar17	JQ598122	C2
Tcar18	JQ598123	C3
Tcar19	JQ598125	C5
Tcar20	JQ598128	C8
Tcar21	JQ598130	C10
Tcar22	JQ598132	C12
Tcar23	JQ598135	S2
Tcar24	JQ598139	S6
Tcar25	JQ598140	S7
Tcar26	JQ598141	S8
Tcar27	JQ598142	S9
Tcar28	JQ598145	S13
Tcar29	JQ598146	S14
Tcar30	JQ598152	S20
Tcar31	JQ598153	S21
Tcar32	JQ598159	S27
Tcar33	JQ598160	S28
Tcar34	JQ598161	S29
Tcar35	JQ828932
Tcar36	JQ828933
Tdob01	GU982389
Tdob02	GU982390
Tdob03	JQ653338
Tdob04	JQ653339
Tdob05	JQ653340
Tdob06	JQ653341
Tdob07	JQ653342
Tdob08	JQ653343
Tdob09	JQ653344
Tdob10	JQ653345
Tdob11	JQ653346
Tdob12	JQ653347
Tdob13	JQ653348
Tdob14	JQ653349
Tdob15	JQ653350
Tdob16	JQ653351
Tdob17	JQ653352
Tdob18	JQ653353
Tdob19	JQ653354
Tdob20	JQ653391
Tdob21	JQ653392
Tdob22	JQ653393
Tdob23	JQ653394
Tdob24	JQ653395
Tdob25	JQ828934
Tdob26	JX860862
Tmac01	GU982387
Tmac02	GU982388
Tmac03	JQ240240
Tmac04	JQ240241
Tmac05	JQ240242
Tmac06	JQ240243
Tmac07	JQ240244
Tmac08	JQ240245
Tmac09	JQ240246
Tmac10	JQ240247
Tmac11	JQ240248
Tmac12	JQ240249
Tmac13	JQ240250
Tmac14	JQ240251
Tmac15	JQ240252
Tmac16	JQ240253
Tmac17	JQ240254
Tmac18	JQ240255
Tmac19	JQ240256
Tmac20	JQ240257
Tmac21	JQ240258
Tmac22	JQ240259
Tmac23	JQ240260
Tmac24	JQ240261
Tmac25	JQ240262
Tmac26	JQ240263
Tmac27	JQ240264
Tmac28	JQ240265
Tmac29	JQ240266
Tmac30	JQ240267
TkarC01	GU982424
TkarC02	GU982425
TkarC03	GU982426
TkarC05	GU982428
TkarC07	GU982430
TkarC09	GU982432
TkarC10	GU982433
TkarC11	GU982434
TkarC12	GU982435
TkarC15	GU982438
TkarC17	GU982440
TkarC18	GU982441
TkarC19	GU982442
TkarC20	GU982443
TkarC23	GU982446
TkarC24	GU982447
TkarC27	GU982450
TkarC28	GU982451
TkarC29	JQ240205
TkarC30	JQ240206
TkarC31	JQ240207
TkarC32	JQ240208
TkarC33	JQ240209
TkarC34	JQ240210
TkarC35	JQ240211
TkarC36	JQ240212
TkarC37	JQ240213
TkarC38	JQ240214
TkarC39	JQ240215
TkarC40	JQ240216
TkarC41	JQ240217
TkarC42	JQ240218
TkarC43	JQ240219
TkarC44	JQ240220
TkarC45	JQ240221
TkarC46	JQ240222
TkarC47	JQ240223
TkarC48	JQ240224
TkarC49	JQ240225
TkarC50	JQ240226
TkarC51	JQ240227
TkarC52	JQ240228
TkarC53	JQ240229
TkarC54	JQ240230
TkarC55	JQ240231
TkarC56	JQ240232
TkarC57	JQ240233
TkarC58	JQ240234
TkarC59	JQ240235
TkarC60	JQ240236
TkarC61	JQ240237
TkarC62	JQ240238
TkarC63	JQ240239
TkarC64	JQ653355
TkarC65	JQ653356
TkarC66	JX860864
TkarC67	JX860865
TkarB01	GU982408
TkarB02	GU982409
TkarB04	GU982411
TkarB05	GU982412
TkarB06	GU982413
TkarB07	GU982414
TkarB10	GU982417
TkarB12	GU982419
TkarB13	GU982420
TkarB14	GU982421
TkarB15	GU982422
TkarB16	GU982423
TkarB17	JQ653357
TkarB18	JQ653396
TkarB19	JQ653397
TkarB20	JQ653398
TkarA01	GU982391
TkarA02	GU982392
TkarA03	GU982393
TkarA04	GU982394
TkarA06	GU982396
TkarA07	GU982397
TkarA08	GU982398
TkarA09	GU982399
TkarA11	GU982401
TkarA12	GU982402
TkarA14	GU982404
TkarA16	GU982406
TkarA18	JQ828935
TkarA19	JX860863
Tmar01	GU982379
Tmar02	GU982380
Tmar03	JQ653358
Tmar04	JQ653359
Tmar05	JQ653360
Tmar06	JX043494	1
Tmar07	JX043499	3
Tmar08	JX043502	4
Tmar09	JX043503	5
Tmar10	JX043504	6
Tmar11	JX043506	7
Tmar12	JX043509	8
Tmar13	JX043514	9
Tmar14	JX043516	11
Tmar15	JX043525	13
Tmar16	JX043529	14
Tmar17	JX043530	15
Tmar18	JX043533	16
Tmar19	JX043547	17
Tmar20	JX043549	18
Tmar21	JX043554	19
Tmar22	JX043567	21
Tmar23	JX043572	23
Tmar24	JX043610	24
Tmar25	JX043614	26
Tmar26	JX043616	27
Tmar27	JX043620	28
Tmar28	JX043627	29
Tmar29	JX043629	30
Tmar30	JX043634	31
Tmar31	JX043638	32
Tmar32	JX043640	33
Tmar33	JX043641	34
Tmar34	JX043667	39
Tmar35	JX043702	43
Tmar36	JX043704	44
Tmar37	JX043768	52
Tmar38	JX043770	54
Tmar39	JQ653399
Tmar40	JQ653400
Tmar41	JQ653401
Tpyg01	GU982381
Tpyg02	GU982382
Tpyg03	JQ653361
Tpyg04	JQ653362
Tpyg05	JQ653363
Tpyg06	JQ653364
Tpyg07	JQ653365
Tpyg08	JQ653366
Tpyg09	JX043647	35
Tpyg10	JX043652	36
Tpyg11	JX043657	37
Tpyg12	JX043658	38
Tpyg13	JX043671	40
Tpyg14	JX043685	41
Tpyg15	JX043690	42
Tpyg16	JX043732	45
Tpyg17	JX043730	46
Tpyg18	JX043731	47
Tpyg19	JX043738	48
Tpyg20	JX043753	49
Tpyg21	JX043754	50
Tpyg22	JX043757	51
Tpyg23	JX043769	53
Tpyg24	JX043779	55
Tpyg25	JX043780	56
Tpyg26	JX043783	57
Tpyg27	JX043784	58
Tpyg28	JX043787	59
Tpyg29	JX043798	60
Tpyg30	JX043799	61
Tpyg31	JX043800	62
Tpyg32	JX043801	63
Tpyg33	JX043803	64
Tpyg34	JX043805	65
Tpyg35	JX043806	66
Tpyg36	JX043807	67
Tpyg37	JX043808	68
Tpyg38	JX043810	69
Tpyg39	JX043812	70
Tpyg40	JX043814	71
Tpyg41	JX043815	72
Tpyg42	JX043816	73
Tpyg43	JX043568	22
Tpyg44	JX043613	25
Tpyg45	JQ653402
Tpyg46	JQ653403
Tpyg47	JQ653404
Tpyg48	JQ653405
Tpyg49	JQ653406
Tpyg50	JQ653407
Tpyg51	JQ653408
Tpyg52	JQ653409
Tpyg53	JQ653410
Tpyg54	JQ653411
Tpyg55	JQ653412
Tpyg56	JQ653413
Tpyg57	JQ653414
