# Supplementary material for: Tracing glacial refugia of Triturus newts based on mitochondrial DNA phylogeography and species distribution modeling
Source: Front Zool. 2013 Mar 20;10:13. doi: 10.1186/1742-9994-10-13 (PMC3608019; doi:10.1186/1742-9994-10-13)
Supplement: Additional file 4 — Genetic distances. Values of average genetic distance among populations (Zi) within each Triturus species. [file 1742-9994-10-13-S4.xls]

## Sheet: Dataset S4
Additional file 4. Genetic distances.
Coordinates		Zi
Latitude	Longitude
Triturus carnifex
39.484	16.0265	0.000754717
39.484	16.053	0.000754717
39.417	16.0595	0
40.8525	14.7775	0.00188679
40.203	15.6625	0.00830189
40.2005	15.135	0.00641509
45.275	14.9335	0.00188679
44.942	14.62	0.00377358
45.4	14.1865	0.00188679
45.08	13.099	0.0207547
45.4555	13.0375	0.0188679
45.4425	13.8115	0.00188679
45.4475	12.233	0.00566038
45.81	12.9455	0.0207547
41.118	13.885	0.00188679
41.096	13.6445	0.00566038
41.364	13.2795	0.00377358
41.6315	13.3535	0.00134771
42.017	13.411	0.000916442
41.7715	13.5775	0.00226415
41.123	14.937	0.00754717
41.6125	15.3035	0
41.3445	15.6715	0.00754717
40.1335	15.1415	0.00566038
39.4635	16.2645	0.00641509
39.801	16.072	0.0045283
39.7135	16.3165	0.00943396
45.7915	15.3335	0
45.7755	14.125	0
45.834	14.9585	0
42.1135	13.2935	0.00242588
42.0145	13.1145	0.000539084
42.251	13.221	0.00188679
44.885	10.796	0.00188679
44.9365	9.79	0.00188679
45.6515	10.381	0
44.5545	9.7215	0.00490566
45.321	9.3065	0.00301887
40.4375	16.6795	0.0113208
40.9425	16.081	0.0150943
41.329	16.6365	0.0113208
43.628	14.602	0.0264151
43.3255	15.7025	0.0264151
42.1365	14.9375	0
45.3335	15.767	0.00188679
41.5085	14.4525	0
41.73	15.187	0
41.818	12.989	0.00284944
41.9555	12.9165	0.0032345
42.189	12.517	0.00188679
42.3855	12.6425	0.00512129
43.337	16.701	0.0207547
43.842	16.1025	0.0245283
40.453	15.7145	0.0113208
42.6975	12.0635	0.00269542
43.0395	12.479	0.00235849
42.961	12.6585	0.00181941
43.4955	13.1385	0.00650943
43.744	12.515	0.00613208
43.9365	12.5795	0.000377358
39.378	16.219	0.00566038
39.378	16.1925	0.00566038
44.0875	9.4875	0.00377358
44.3885	9.0305	0.00377358
44.018	9.943	0.00754717
42.0325	14.0865	0
44.9765	11.354	0.00188679
44.2615	10.763	0
42.9375	11.335	0.00188679
42.9545	11.5255	0.00330189
42.759	11.6935	0.00188679
44.2525	14.285	0.0230189
44.3775	13.538	0.0230189
44.3905	12.764	0.00528302
45.8835	10.0935	0.00150943
45.935	9.0875	0.00150943
43.182	11.593	0.00377358
43.8865	11.629	0.00754717
43.4805	11.92	0.00754717
40.3795	14.536	0.0113208
42.29	13.628	0.000377358
42.431	13.729	0.00943396
42.298	13.736	0.00981132
40.1	16.872	0.00566038
44.0515	11.2855	0.00566038
44.269	11.6385	0.00566038
43.9675	11.603	0.00754717
43.3605	11.2345	0.00117925
42.2535	13.5175	0.00150943
42.3865	13.5105	0.00188679
45.8275	8.3535	0.00188679
45.553	9.019	0.0045283
45.2135	8.5725	0.00339623
43.7335	10.825	0.00345912
44.035	10.8605	0.00566038
43.2295	10.9515	0.00235849
43.6	10.039	0.00235849
43.9435	10.3025	0.00566038
44.2445	9.8455	0.00566038
43.425	10.7835	0.000471698
43.6525	10.851	0.000943396
43.669	11.276	0.00322327
41.6095	13.113	0.00242588
41.5505	12.915	0.00512129
44.629	9.362	0.00301887
45.9845	10.4705	0.00528302
45.701	11.764	0.00377358
44.639	12.1405	0.00566038
44.6985	8.9065	0.00301887
44.973	8.241	0.000377358
45.1985	7.8715	0.000377358
44.6835	8.2055	0
42.6805	11.873	0.00168464
42.042	12.271	0.00613208
42.2505	12.147	0.00101078
41.1205	14.4095	0.00566038
41.238	14.293	0.00566038
44.723	11.823	0.00377358
45.3465	11.856	0.00188679
41.506	13.928	0.00754717
42.8265	13.237	0.00518868
42.863	13.3475	0.00330189
42.7275	13.058	0.00330189
39.445	16.186	0.00641509
39.3575	16.4305	0
41.8915	13.9855	0.00981132
42.871	13.4555	0.00613208
43.0635	13.52	0.0116981
Triturus cristatus
53.091	17.345	0.00455927
52.0915	17.293	0.00607903
51.5575	16.486	0.00455927
47.6665	22.7665	0.00101317
47.8385	23.26	0.000303951
47.522	22.8265	0.00131712
46.254	25.959	0.00184542
46.751	26.12	0.0220365
46.601	26.289	0.0214937
45.61	21.973	0.0121581
46.0145	21.9345	0.0136778
46.6875	22.4285	0.00151976
51.671	19.2845	0.00303951
50.1375	18.4255	0.00303951
49.125	23.0975	0.0212766
49.065	23.524	0.0212766
48.761	23.2085	0
43.5495	13.9275	0.0141844
43.6365	13.7015	0.0136778
43.503	22.996	0.00557244
50.6085	2.4915	0.00151976
51.338	3.309	0.00303951
50.6635	4.7175	0.00151976
47.426	26.3525	0.000759878
47.2295	26.4885	0.000759878
47.2945	26.314	0.000759878
50.142	36.367	0
52.117	36.975	0
52.092	37.025	0
44.6	25.4835	0.0163996
44.375	24.692	0.0179608
44.708	24.6585	0.00197568
52.567	36.867	0
54.517	37.525	0
46.9805	24.1025	0
46.7105	23.8165	0
46.92	23.641	0
56.1585	52.425	0.00303951
55.2415	50.5585	0.00151976
56.2	51.1165	0.00151976
44.289	13.0605	0.0136778
44.2425	22.129	0.0151976
50.4415	-0.4335	0.00179657
51.933	0.1415	0.000303951
49.7915	-0.042	0.00149262
48.7085	0.233	2.71385e-05
50.2	0.808	0.00151976
51.283	0.808	0
50.2	1.083	0.00151976
43.9495	23.5445	0.0126646
43.946	23.818	0.0131712
43.4125	23.4955	0.00523472
47.8055	23.4015	0.000303951
47.5535	23.705	0
47.442	23.6235	0.000303951
49.092	17.35	0.00151976
49.5125	15.3585	0.00455927
43.838	24.643	0.0219213
56.892	50.125	0.00151976
55.975	48.2585	0
47.95	23.3415	0
46.708	23.05	0.00116515
46.8415	23.186	0.00101317
46.5165	23.219	0.000151976
45.575	5.925	0
45.4165	5.95	0
43.8415	4.608	0
47.244	23.565	0
47.496	23.2615	0.000303951
47.6945	23.781	0
47.7235	24.144	0
47.219	24.29	0
51.933	0.4165	0.000303951
48.091	23.4175	0
48.058	23.559	0
45.936	26.4835	0.0204299
45.664	26.5975	0.00121581
45.832	26.242	0.0192141
45.6755	26.786	0.00121581
45.5715	26.5445	0
47.8085	10.775	0
46.075	9.458	0
48.402	22.991	0.0212766
48.308	22.7665	0.0212766
48.727	22.5575	0
53.354	26.3945	0.00151976
49.305	24.4895	0
53.684	25.945	0.00151976
46.9475	25.984	0.0215805
46.681	17.8855	0.0136778
46.333	22.775	0.000151976
46.658	22.742	0.00101317
45.7185	25.839	0.00199739
45.4465	25.953	0.0199088
56.967	25.375	0.00151976
58.65	28.9585	0.00151976
56.05	24.2665	0.00303951
47.114	27.03	0.0225431
46.9825	26.9915	0.0225431
49.5255	2.4915	0
46.433	26.6445	0.00349544
47.9915	22.308	0.0222898
48.633	22.308	0
47.9915	22.333	0.0222898
44.912	21.5135	0
44.891	21.518	0
44.916	21.4835	0
46.702	17.881	0.0136778
45.133	25.5	0.00212766
45.57	25.1045	0.00248227
45.77	25.1545	0.000658561
45.345	24.313	0.000506586
47.1655	23.11	0.00101317
46.974	23.279	0
44.323	22.3735	0.00151976
44.5895	21.953	0.0151976
44.6205	21.9685	0.0167173
48.5335	21.375	0.00101317
46.1435	21.906	0.0131712
47.327	20.948	0.0121581
49.2215	23.7225	0
49.532	23.7265	0
49.3245	24.036	0
45.585	22.0075	0.0121581
52.4135	13.5625	0.00455927
51.414	13.5105	0.00303951
44.5935	21.923	0.0151976
46.943	28.1595	0.0217832
46.3935	27.8125	0.000303951
46.3175	27.186	0.0214792
57.525	51.825	0
58.7835	41.917	0.000759878
59.6415	46.475	0.000759878
46.967	4.2415	0
46.5585	2.833	0
46.15	1.983	2.71385e-05
48.542	5.5835	0
50.3685	12.435	0.00151976
49.71	8.927	0.00151976
49.2715	6.401	0.00151976
51.8315	8.061	0.00303951
45.9915	2.008	2.71385e-05
47.221	22.3615	0.00253293
47.0145	24.116	0
46.805	24.2915	0
47.0435	24.479	0
45.2465	25.903	0.0183891
46.3055	25.2745	0.000506586
45.8685	25.67	0.000151976
44.925	26.125	0.00732246
44.9135	25.9365	0.00732246
46.7275	24.706	0.000506586
46.826	25.2215	0
52.042	20.55	0.00151976
53.996	19.4175	0.00455927
47.3695	25.4155	0.0215805
51.801	21.605	0.00911854
51.898	22.048	0.00151976
49.332	22.97	0.00759878
55.6	40.4335	0
55.15	40.5415	0
57.75	54.683	0.00151976
56.45	45.3585	0
55.35	46.092	0.00151976
55.133	44.1835	0.00151976
46.15	28.208	0.00303951
45.492	27.6	0.010362
47.018	28.8345	0.00455927
46.867	29.283	0.00151976
46.868	29.2345	0.00455927
46.2425	28.261	0.00425532
57.267	33.742	0
56.35	32.6335	0.00151976
45.429	22.2975	0.0121581
45.1625	22.718	0.0136778
47.925	28.9	0
49.15	32.475	0
48.942	32.742	0
58.5665	40.0085	0.000759878
52.9475	14.3695	0.00303951
49.175	21.35	0.0212766
57.9335	36.992	0.000759878
59.4835	37.417	0.000759878
56.517	37.842	0
47.812	27.4055	0.0215805
47.747	27.58	0.0220365
47.5	28.083	0.000506586
47.576	28.7095	0.0212766
48.442	33	0.0227964
48.417	33.05	0.0227964
53.95	32.0835	0.00151976
46.127	22.757	0
52.4265	5.1685	0.000303951
51.988	2.6425	0.00334347
47.367	29.025	0.0227964
47.275	29.4085	0.0227964
46.925	29.2665	0.00151976
47.368	28.9765	0.0212766
46.775	29.6665	0
48.5	32.9835	0.0227964
52.933	28.2415	0.00151976
45.227	23.457	0
46.089	23.903	0.000506586
54.05	41.275	0.00151976
55.9185	20.327	0
56.596	24.1095	0.00303951
43.941	22.564	0
43.972	22.5795	0.00151976
56.075	14.9085	0.000303951
60.2335	33.317	0.000759878
44.0365	23.3185	0.0121581
44.4185	23.128	0.0136778
51.4335	40.8085	0
49.7335	37.4415	0.0227964
48.5085	35.3585	0.0179608
53.3915	45.0585	0.00151976
53.4085	41.4165	0
46.3105	23.201	0
46.177	23.065	0.000151976
57.15	40.8585	0
46.371	23.6625	0
56.7915	54.125	0.00151976
46.489	24.5185	0.000506586
53.975	48.5335	0.00151976
54.0165	47.225	0
54.658	47.0835	0.00151976
48.934	22.405	0.014691
48.934	22.43	0.014691
49.028	22.6545	0.014691
49.476	21.472	0.00759878
48.624	24.964	0.0212766
48.589	24.6215	0.0212766
48.831	24.6805	0
48.342	23.4175	0.0212766
48.45	23.635	0.0212766
48.1785	25.6005	0.0215805
47.9365	25.5415	0.000303951
48.8575	23.8335	0.0212766
48.9205	24.981	0
48.8855	24.6385	0
48.554	26.786	0
48.2905	24.27	0.0212766
48.4975	23.9865	0
48.4995	26.828	0
47.815	24.779	0.0212766
48.7485	23.9865	0.0212766
48.905	24.185	0
52.001	22.3615	0.00151976
49.2155	24.189	0
47.0625	22.7035	0.00253293
47.1915	22.675	0.000675447
47.324	22.768	0.00101317
46.523	24.532	0.000506586
Triturus dobrogicus
44.9165	18.9	0.0012096
45.0495	17.8345	0.00217108
45.216	17.6345	0.00282241
46.183	16.5845	0.00151976
45.583	16.4095	0
46.417	16.425	0.00151976
47.3085	16.525	0.00151976
46.7085	16.35	0.00303951
47.6835	16.725	0.00182371
48.075	16.6835	0.00379939
48.1585	16.9585	0.00197568
44.8305	20.902	0.00253293
44.593	21.2505	0.00385005
44.5955	20.8485	0.00192503
45.2255	28.0505	0.00425532
44.9965	27.9945	0.00324215
44.971	27.924	0.00405268
46.575	19.85	0.00130265
46.3585	19.3915	0.00217108
47.0165	19.1415	0.00113982
47.2	19.8835	0.00151976
47.05	20.275	0.00282241
47.083	19.9915	0.00130265
44.7165	20.1835	0.0026929
44.479	20.532	0.00409534
45.24	22.57	0.00151976
44.5125	21.9885	0.00253293
45.5555	21.8855	0.00202634
47.3085	27.925	0.00303951
46.025	31.1665	0.00253293
46.6835	26.3415	0.00151976
44.729	19.704	0.00204331
44.675	19.4835	0.00187399
44.804	19.3205	0.00112501
44.2775	21.935	0.00334347
47.392	16.8	0.000303951
47.8915	18.2585	0.000759878
48.583	19.599	0.00227964
47.9245	20.9405	0.00151976
44.6365	19.8485	0.00302352
44.753	20.165	0.0029382
46.325	22.2835	0.00101317
45.5975	21.702	0.00303951
47.2835	17.8415	0.00174772
46.9085	17.6415	0.0018997
45.5	19.4	0.00412505
45.394	19.5845	0.00251845
44.977	18.8845	0.00403821
46.425	20.2415	0.00167483
46.65	21.2415	0.00231582
46.142	21.1	0.00231582
45.827	21.275	0.00264148
45.602	20.275	0.00223311
47.675	17.8	0.0018997
44.935	20.4715	0.00215299
44.855	20.1365	0.0043693
44.7655	19.6855	0.00276319
46.609	25.6105	0.00273556
46.642	25.775	0.00151976
45.284	28.2855	0.00121581
44.102	22.7985	0
44.1825	22.0605	0.00334347
45.0725	19.9955	0.00452966
45.3875	19.8205	0.004204
45.162	20.4465	0.00236105
44.9475	19.992	0.00461108
45.145	22.6955	0.00151976
44.8645	19.305	0.00411716
45.9415	18.6915	0.00396222
44.4315	27.475	0.00303951
45.071	28.7255	0.00202634
44.7605	28.3325	0.00303951
44.8105	19.0845	0.00338689
46.1415	18.4415	0.00417933
46.25	17.4	0.00455927
45.283	18.45	0.00195397
48.2915	22.6905	0
47.633	27.5155	0.00303951
45.416	17.3845	0.00303951
44.79	19.06	0.000961479
44.8505	19.0445	0.00316978
44.9565	18.86	0.00142671
45.0295	28.159	0.00202634
47.375	21.2335	0
47.258	21.3415	0.00282241
46.975	22.2	0.00253293
46.933	22.3835	0.00151976
47.775	22.7	0
47.125	22.7835	0.00151976
44.9665	23.9085	0.00151976
45.8085	24.225	0
48.0155	22.274	0.00303951
48.2075	22.674	0.00303951
44.9325	20.8735	0.00297619
47.8075	21.2075	0.00303951
45.3585	29.0165	0
48.532	22.2645	0.00303951
47.8915	21.224	0
46.5835	25.54	0.00455927
44.425	26.665	0.00455927
43.6335	25.35	0.00227964
43.812	24.137	0.00227964
43.8285	24.137	0
45.3855	29.916	0.00557244
45.0575	20.877	0.00300333
44.6605	27.531	0.00303951
43.8855	26.216	0.00455927
43.869	26.216	0.00531915
Triturus karelinii western clade
42.2905	27.422	0.0330547
42.1685	27.6195	0.00113982
42.111	27.3275	0.0319149
42.548	24.5075	0.0018997
42.356	24.605	0.000379939
42.271	24.2955	0.00151976
42.45	24.892	0.000379939
42.173	24.68	0
42.215	22.687	0
42.2995	22.566	0
42.3375	22.574	0
39.0985	26.9645	0.000303951
39.591	26.8795	0.00536981
39.5135	27.022	0.00506586
41.0585	22.85	0.000467617
41.1665	22.7835	0.00303951
41.275	22.8335	0.00327332
42.3075	27.7345	0.00113982
42.128	27.64	0
44.442	20.626	0.00124536
44.162	20.661	0.000675447
44.32	20.618	0.000569909
42.38	23.912	0.00151976
42.188	24.0095	0
44.0035	21.5925	0.00113982
43.9285	21.2925	0.00113982
43.975	21.3	0
41.874	23.682	0.00151976
41.765	24.0655	0.00151976
42.221	27.062	0.00151976
42.099	27.2595	0.0334347
38.859	28.1595	0
39.019	29.336	0
38.527	29.2785	0
42.164	22.746	0.000759878
42.126	22.738	0.000759878
43.8345	20.769	0
43.892	20.717	0.000168862
43.9095	20.719	0.000168862
42.363	22.6475	0
42.4475	22.5265	0
40.162	28.2295	0.000607903
39.71	28.2845	0.00212766
39.803	28.162	0.00151976
41.2865	25.063	0.00113982
41.3595	25.0475	0
41.562	25.4415	0.00113982
40.236	27.8625	0
39.784	27.9175	0.00151976
39.619	27.3625	0
39.186	27.662	0.00151976
44.167	21.1345	0.000675447
44.092	20.8345	0.000675447
41.264	23.8555	0.00101317
41.578	24.183	0.00253293
43.775	20.7835	0
43.8585	20.8835	0
43.8165	20.9	0
41.563	26.8135	0.0313304
41.453	27.079	0.0102876
41.256	23.8315	0.00101317
41.216	23.5495	0.00253293
41.395	23.408	0.00151976
44.0335	22.9	0.000569909
43.7585	23.4085	0
44.325	21.0915	0.000569909
40.567	27.1255	0.0298106
41.103	27.5715	0.0319149
41.472	24.9935	0.00151976
41.7475	25.372	0.00151976
41.122	27.816	0.0319149
41.271	22.9325	0.00327332
41.365	23.0455	0.00151976
41.261	23.013	0.00175357
43.3825	21.5975	0.000759878
43.815	21.223	0.00151976
43.4645	22.0205	0.00227964
43.8985	21.323	0.00151976
43.85	20.7335	0.000168862
43.927	21.6155	0.00113982
43.9335	20.8335	0.000168862
43.876	20.8855	0
44.0035	20.66	0.000168862
43.97	20.8265	0
41.499	26	0.00151976
41.322	25.9715	0.00303951
41.701	25.8245	0.00151976
42.9045	24.4475	0.000379939
43.1415	24.4715	0
42.87	24.841	0.000379939
40.1115	27.2775	0.00506586
41.0805	24.321	0.00101317
41.051	24.6575	0
41.0475	24.3095	0.00101317
40.1265	25.3975	0.00283688
40.097	25.734	0.00182371
40.563	26.542	0.00759878
40.512	25.7915	0.00658561
41.069	25.3965	0.00303951
38.694	27.6045	0.00151976
41.5295	25.484	0.00113982
41.6025	25.4685	0.00151976
40.063	24.811	0.00182371
41.0135	23.3865	0.00101317
41.2585	28.0275	0.0319149
41.1195	27.9125	0.0319149
42.617	24.955	0.000379939
42.434	25.03	0
40.2525	28.2035	0.00202634
40.1595	28.326	0.00263425
42.5095	26.9405	0
42.567	27.2325	0.0330547
41.379	22.866	0
42.004	22.732	0.000759878
42.055	22.673	0.00151976
42.632	23.249	0.00151976
42.736	23.1875	0.00151976
42.74	23.2085	0
43.0635	23.356	0.000759878
42.969	23.3635	0
42.9385	23.1395	0.000759878
40.4615	26.785	0.0280181
42.4415	23.5375	0
42.4275	23.5265	0
42.572	23.438	0
43.085	27.611	0
43.0595	26.2335	0
43.3585	27.0935	0
41.586	23.088	0.00303951
41.576	23.1685	0.00151976
43.9735	21.623	0.00151976
41.616	23.4505	0.00303951
41.2305	23.013	0.00273556
41.1365	22.9	0.00112228
42.4405	22.9615	0.00151976
42.5505	22.914	0.00151976
41.028	22.85	0.00121581
43.4255	26.844	0
43.4	25.4665	0
41.8415	22.717	0.000633232
41.9125	22.782	0.000759878
42.3515	23.0125	0.00227964
41.5665	22.767	0.00240628
41.5625	22.866	0.00240628
42.611	23.3595	0
42.597	23.3485	0
41.936	23.004	0.00227964
41.7735	22.989	0.00240628
41.624	23.4745	0.00303951
41.443	23.714	0
42.2125	23.2195	0.00303951
44.272	21.1265	0
44.547	20.618	0.000569909
42.8195	24.138	0.00151976
43.572	22.59	0
43.613	22.839	0
43.135	23.829	0
42.047	23.4185	0.00151976
42.865	23.425	0
42.84	23.5145	0
38.484	27.228	0
37.9735	27.266	0
38.5105	27.145	0
42.7785	23.889	0.00151976
42.5245	23.8235	0.00151976
41.25	28.8025	0.0303951
40.2415	29.075	0.00658561
42.8255	28.113	0.0319149
41.8085	29.1605	0.00759878
42.0435	26.4235	0.00151976
42.332	26.302	0
42.4975	26.8725	0.00151976
43.442	25.175	0
43.2965	24.6055	0
43.3215	24.6475	0
42.2395	25.473	0
41.869	25.5855	0
42.2305	25.2055	0
42.0635	25.1425	0
41.724	25.682	0.00303951
41.7565	25.6395	0.00151976
42.9215	22.8925	0
43.0225	22.7925	0
42.945	23.047	0
42.866	28.0925	0.0330547
43.0395	23.0395	0.000759878
41.547	25.6535	0.00151976
41.9695	24.8555	0
44.389	20.661	0.000675447
42.6055	25.7845	0
42.7525	22.4975	0.000759878
42.727	22.424	0.000759878
43.262	24.999	0
43.009	25.113	0
42.854	24.979	0
42.6585	22.8735	0
38.157	27.7255	0.00151976
41.2535	25.0515	0.00113982
42.593	23.3275	0.00151976
42.1775	23.319	0.00151976
41.0915	23.4365	0.00222898
41.0185	26.39	0.0313304
43.548	22.2735	0
43.4715	22.2965	0.00151976
41.5815	24.531	0.00151976
42.967	25.4045	0
43.375	25.4245	0
43.0155	22.5165	0.000759878
43.039	22.671	0.000759878
41.5135	22.4135	0.000633232
41.605	22.3635	0
41.33	22.4135	0.00303951
38.588	27.0025	0.000303951
41.1135	22.43	0
37.7985	27.516	0
37.825	27.433	0
42.1775	22.56	0.00151976
41.8495	22.2565	0.00151976
43.0775	21.6265	0
42.505	21.43	0.00151976
38.0085	27.8925	0.00151976
42.736	22.619	0
38.1685	29.069	0.00151976
43.07	23.2635	0
41.6645	26.5705	0.00303951
41.3045	25.802	0.00341945
41.5065	25.6265	0.00113982
40.151	29.101	0.00516717
39.792	29.0335	0.00607903
39.46	30.1525	0.00607903
39.475	24.9915	0.00151976
Triturus karelinii central clade
41.487	32.1255	0.00699088
40.9465	31.86	0.0187437
40.9505	31.8355	0.0257345
41.554	32.217	0.00704154
41.55	32.2415	0.00835866
41.049	31.6935	0.025228
40.5085	31.428	0.000506586
40.78	32.7455	0.00911854
40.2435	32.4555	0.0278622
40.687	30.8845	0.00151976
40.5885	31.0265	0.00202634
40.9215	30.62	0.00303951
40.8415	31.0215	0.00455927
40.847	32.837	0.00937183
40.7755	36.7465	0.00398936
41.0385	37.825	0.00303951
40.704	38.5545	0.00398936
41.5215	34.892	0.00759878
41.45	36.7	0.00455927
41.3465	31.545	0.0169706
41.2835	31.429	0.0237082
41.409	33.1845	0.00937183
41.775	33.05	0.00633232
41.567	33.9015	0.00303951
41.1555	35.0265	0.00911854
41.0635	35.025	0.00911854
41.109	34.0345	0
40.5935	34.679	0.00911854
40.547	33.687	0
40.577	38.9915	0.00455927
40.6265	38.8795	0.00455927
40.9175	39.745	0
40.259	35.4085	0.0100684
40.3635	37.801	0.0024696
40.1815	35.7335	0.0106383
41.317	33.183	0.00937183
Triturus karelinii eastern clade
44.61	34.3135	0
44.613	34.2385	0
44.685	34.309	0
38.5835	48.6915	0.0109422
40.0665	48.2915	0.0117021
40.15	48.383	0.00683891
37.5515	50.793	0.00683891
39.0345	50.393	0.00759878
44.819	37.6285	0.00455927
44.7355	37.643	0.00455927
44.7995	37.4525	0.00911854
44.7665	35.8725	0.00759878
44.7825	35.911	0.00759878
44.867	37.3995	0
44.7855	35.836	0.00759878
39.2095	50.393	0.00987842
41.808	47.983	0.00683891
44.7835	37.414	0.00911854
44.699	35.9255	0.00759878
44.627	35.855	0.00759878
44.101	40.3865	0
43.45	40.85	0.0106383
43.634	40.5865	0.0106383
44.424	39.5775	0
43.773	40.041	0.0106383
44.659	38.4255	0.00455927
44.6395	38.2495	0.00911854
43.994	40.7485	0
43.527	40.9485	0.0106383
42.0045	41.7705	0
42.4025	41.432	0.00759878
42.585	41.3885	0.00759878
44.178	40.485	0
44.5925	39.5365	0
44.4855	39.8985	0
43.269	39.6405	0.00911854
43.8495	39.2585	0.0106383
42.796	42.681	0.0100304
42.1605	41.784	0
42.8225	42.624	0.0100304
41.943	46.729	0.000607903
41.768	46.729	0.00744681
44.7315	38.991	0
41.816	45.0235	0.000607903
40.2015	47.0375	0.0164134
40.1145	46.586	0.0158055
43.18	38.0285	0.00759878
41.978	41.8275	0
37.4595	50.818	0.00481256
38.575	48.808	0.0070922
37.468	50.7015	0.00866261
38.4915	48.7165	0.00688956
41.9715	43.1695	0
41.8155	43.156	0
42.6335	44.0095	0.0100304
41.7975	44.5215	0
41.802	44.5655	0
41.7905	44.589	0
42.6265	44.077	0.0100304
41.762	44.6025	0
41.7575	44.5585	0
41.769	44.535	0
41.7755	43.193	0
43.7645	42.184	0.000911854
44.179	41.2355	0.000911854
41.8545	44.966	0
41.8215	44.9355	0
42.686	44.41	0.0100304
42.7045	44.458	0.0106383
41.9325	45.347	0.000607903
44.8275	38.3845	0.00455927
41.9085	45.387	0.000607903
41.927	45.435	0.000729483
44.8915	38.194	0
40.161	45.207	0.0158055
41.967	46.689	0.000607903
42.7205	45.752	0.0100304
43.2205	42.2855	0.0115502
36.3345	53.135	0.000759878
39.108	50.725	0.00911854
Triturus macedonicus
40.7985	22.301	0.0285714
40.694	22.5285	0.0288754
40.4625	22.2495	0.00334347
40.6835	21.9705	0.00182371
40.915	22.2495	0.0273556
39.7915	20.2165	0.0322948
39.8735	20.666	0.000379939
39.765	20.2135	0.0319149
39.367	20.8475	0.0319149
39.824	20.993	0.0258359
39.366	21.1155	0.00911854
39.6925	21.671	0.0273556
39.2355	21.5255	0.0334347
39.96	22.279	0.00151976
40.0645	22.0515	0.00182371
40.195	21.6415	0.0285714
40.71	21.736	0.0287096
40.338	21.3555	0.00013816
41.9935	21.1695	0.00759878
41.799	21.654	0.00607903
41.2245	22.0955	0.00151976
40.68	20.245	0.0161094
40.4155	20.6545	0.0295593
40.1645	20.2595	0.0219605
39.8625	20.697	0.000379939
39.8675	20.7045	0.000379939
39.83	20.7325	0
41.287	21.256	0.00607903
41.3615	21.3695	0.00759878
41.1465	21.3325	0.00151976
41.2425	21.0175	0.00607903
41.4575	21.0545	0
42.079	20.736	0.00607903
42.4545	20.6505	0
42.1925	20.8135	0.00607903
42.4715	19.875	0.012462
42.356	20.3175	0.000911854
42.1875	19.8835	0.0133739
40.327	21.191	0.00151976
40.842	21.2855	0.00165792
41.7145	19.4745	0.0100304
42.0485	19.359	0.00243161
41.863	19.5665	0.0106383
41.017	21.052	0.00638298
41.1875	20.8505	0.00942249
42.417	18.8805	0
42.3815	19.1475	0.00729483
42.3385	19.174	0.00729483
40.9515	21.17	0.00151976
40.8965	21.003	0.00534954
41.0715	19.309	0.0151976
41.0285	19.3355	0.0151976
42.55	19.5815	0.0106383
41.8005	20.004	0.00942249
41.6145	20.1375	0.0115502
41.343	19.8155	0.0100304
41.4965	20.8835	0.000607903
41.615	20.8575	0.00607903
41.6985	20.925	0.00668693
41.4605	21.452	0.00759878
42.035	21.0105	0
41.6595	21.096	0.00607903
42.1345	19.8885	0.0121581
40.9625	21.3345	0.00013816
41.037	21.448	0.0013816
41.7425	20.571	0.000911854
41.9445	20.6125	0.00699088
41.541	21.122	0.000607903
41.0785	19.8065	0.00486322
41.084	19.61	0.00364742
41.1625	19.7525	0.00729483
40.881	20.8805	0.00547112
40.9465	20.7625	0.000607903
42.25	19.446	0.00680851
42.4905	20.441	0
42.2065	20.4495	0.000911854
41.3485	19.619	0.00516717
41.285	20.3825	0.0106383
42.137	19.087	0
41.534	19.4115	0.00729483
41.771	19.2315	0.00729483
39.836	20.694	0
40.4255	19.66	0.0103343
40.793	19.8995	0.0173252
40.7145	19.757	0.014772
41.172	20.728	0.00942249
41.044	20.2945	0.00182371
42.2855	19.179	0.00243161
40.056	19.807	0.0197568
40.7985	19.703	0.0142857
39.296	20.367	0.0167173
39.378	20.8165	0.0319149
41.32	21.5285	0
41.1095	21.765	0.0288754
40.8265	21.6845	0.0274938
42.604	20.5185	0
39.8615	20.965	0.0262158
39.829	21.0005	0.0258359
40.3655	20.895	0.0271277
41.0105	21.6825	0.0288754
T. marmoratus
40.402	-5.521	0.0106383
40.197	-6.7495	0.00759878
40.695	-5.1115	0.00303951
41.1205	-5.2445	0.00303951
40.9155	-6.473	0
39.9955	-7.648	0.00303951
39.8785	-7.539	0.00410334
39.823	-7.928	0.00531915
47.1585	0.025	0.000506586
44.703	-1.718	0
45.8445	-2.36	0.000506586
39.565	-7.8525	0.00759878
39.62	-7.7535	0
39.563	-7.835	0.00759878
40.1095	-7.2545	0.000810537
40.153	-7.2195	0.000506586
40.0945	-7.224	0.000303951
40.605	-8.345	0.00820669
40.6045	-8.5145	0.00577508
40.7595	-8.5365	0.00911854
40.0795	-7.2	0.000303951
40.021	-7.1665	0
39.9925	-7.2255	0.000303951
40.123	-7.165	0
40.0725	-8.222	0.0109422
39.979	-8.281	0.0133739
40.1115	-8.466	0.010537
40.377	-7.095	0.00759878
40.362	-7.0645	0.00759878
40.214	-7.938	0.00641337
40.195	-8.18	0.0115502
40.469	-8.081	0.00823708
40.328	-7.5445	0.00587639
40.537	-7.3895	0.00288754
40.3275	-8.365	0.00952381
40.7135	-7.823	0.00531915
40.624	-8.103	0.00440729
40.8495	-8.087	0.00395137
40.347	-7.0405	0.00759878
39.664	-7.795	0.00379939
39.6115	-7.8645	0.00607903
39.6535	-7.8885	0.00714286
39.5545	-7.946	0.00759878
39.7705	-7.9975	0.00638298
39.688	-7.777	0.00410334
39.6875	-7.7435	0.00557244
39.6695	-7.7015	0.00334347
39.734	-8.8155	0.0142857
40.1045	-8.8575	0.0136778
40.3885	-8.664	0.00790274
40.7625	-7.3735	0.00243161
39.479	-8.4715	0.00759878
39.5255	-8.4835	0.00516717
40.1115	-8.5145	0.010233
40.482	-8.5565	0.00962513
41.764	-7.5725	0.00147923
42.1295	-7.969	0.0145897
42.0765	-7.5065	0.0138804
40.2695	-7.549	0.00592705
42.063	-8.8065	0.0164134
42.3955	-8.5045	0.0158055
41.4845	-8.337	0.00474164
43.1815	-6.5385	0.00151976
45.637	-4.7955	0.00202634
40.9635	-6.773	0
40.538	-6.64	0
40.018	-8.5735	0.00528875
39.8095	-8.2415	0.0100304
42.365	-5.3545	0.0121581
41.526	-6.858	0.010537
42.55	-5.6065	0.0135765
40.956	-8.503	0.0133739
41.0455	-8.223	0.0142857
41.325	-7.4585	0.0129686
41.1485	-7.025	0.010537
42.708	-8.4385	0.00182371
40.006	-7.15	0
40.299	-6.7405	0.00759878
42.9155	-6.003	0.000303951
39.86	-7.4635	0.00334347
41.378	-7.921	0.0136778
43.4585	-1.608	0.0151976
42.1445	-3.993	0.0151976
39.761	-7.4475	0
39.706	-7.5465	0.00759878
40.204	-5.9085	0.0121581
39.919	-7.1755	0
39.644	-7.7355	0.000303951
39.6435	-7.702	0.00303951
39.7865	-7.4135	0.00303951
39.734	-8.767	0.0145897
40.9555	-8.6725	0.00972644
41.8665	-8.84	0.0121581
41.212	-8.9915	0.0197568
39.646	-7.753	0.000303951
39.8015	-7.43	0.00303951
T. pygmaeus
36.5415	-5.55	0.00162497
36.8915	-4.9165	0.00341361
36.75	-5.0165	0.00261398
37.862	-6.899	0.00255404
37.997	-6.7105	0.00133883
37.789	-6.6745	0.00275908
38.041	-7.235	0.00334347
37.959	-7.735	0.00486322
38.211	-7.753	0.00577508
38.4145	-7.627	0.00334347
38.3325	-8.127	0.00486322
38.872	-8.7635	0.00316616
38.5435	-8.197	0.00486322
38.4575	-8.8195	0.00524316
38.747	-8.071	0.00202634
37.931	-9.146	0.0128419
37.6025	-8.5795	0.0142857
38.3105	-5.651	0.00206253
38.0455	-5.8205	0.00206253
38.403	-5.8485	0
37.517	-7.157	0
37.687	-7.675	0.00486322
40.4305	-8.7445	0.00367275
40.482	-8.77	0.00144377
40.5205	-8.7285	0.00283688
39.218	-7.23	0.0070922
39.5095	-7.188	0.00405268
39.4595	-7.134	0.00303951
39.5115	-7.763	0
39.409	-7.4365	0.00405268
39.3705	-7.6105	0.00405268
39.6505	-7.3405	0
39.0655	-9.1655	0.00455927
39.0635	-9.1475	0.00341945
38.788	-9.404	0.00265957
38.788	-7.243	0.00303951
38.838	-7.297	0.00405268
38.472	-7.6555	0.00303951
38.3505	-7.2815	0.00151976
39.5505	-8.865	0.00303951
39.425	-8.8165	0.00303951
39.4665	-8.9575	0.00303951
38.902	-7.6425	0.00607903
39.541	-8.6255	0.00455927
39.55	-8.6155	0
39.582	-8.517	0.00455927
39.1495	-8.525	0.00303951
39.4385	-8.742	0.00334347
39.247	-8.358	0.00233029
39.5225	-8.6495	0.000303951
39.951	-6.7065	0.00151976
39.619	-6.3395	0.00151976
39.419	-6.725	0
40.2	-6.3265	0.00151976
40.223	-6.334	0.000607903
40.232	-6.3335	0.000911854
40.0585	-6.708	0.00151976
40.0905	-6.715	0.00151976
37.1605	-8.0015	0.012462
40.2645	-6.2885	0.00455927
40.2415	-6.281	0.00547112
40.249	-7.9215	0.00182371
40.4135	-7.5475	0.00334347
39.1275	-6.767	0.00303951
39.8385	-7.0905	0
39.795	-7.101	0
39.8825	-7.0995	0
40.3545	-8.7515	0.00595238
40.316	-8.793	0.0043693
39.6945	-7.3495	0
39.738	-7.339	0
39.5545	-8.551	0.00486322
39.588	-8.472	0.00516717
39.5695	-8.496	0.000911854
40.1975	-7.896	0.00405268
38.5785	-6.6465	0.0010976
38.5055	-6.422	0.000723694
39.524	-7.819	0
39.5625	-7.645	0
39.8745	-8.762	0.00493921
39.9155	-8.6535	0.00493921
39.7505	-7.395	0
40.022	-8.202	0.00405268
37.933	-9.164	0.0139818
39.916	-8.903	0.00493921
39.992	-8.896	0.00265957
37.9385	-6.0545	0.00268284
38.031	-6.252	0.000723694
38.8775	-6.0185	0
38.6125	-6.188	0
39.591	-9.104	0.00417933
39.681	-9.088	0.00334347
39.113	-7.7125	0.00472813
39.2155	-8.039	0.00101317
39.2805	-8.279	0.00263425
39.538	-8.177	0.00364742
39.597	-8.462	0.000607903
40.171	-6.324	0.000607903
40.0385	-6.705	0.00151976
39.9215	-8.6085	0.00554711
40.036	-8.56	0.00425532
37.048	-6.7385	0.000506586
37.2275	-6.9	0.0011233
37.0305	-6.5415	0.00162988
40.2325	-6.2815	0.00455927
40.2125	-6.2785	0.00455927
38.7475	-6.834	0
36.738	-7.278	0.0141337
36.9635	-7.643	0.012766
36.6255	-6.015	0.0050152
39.191	-9.214	0.00455927
37.65	-4.325	0.0081155
37.5265	-5.003	0.00805471
38.0765	-4.945	0.0042119
37.318	-5.5365	0.00683891
37.3875	-6.433	0.00251363
37.402	-6.0015	0.00479809
39.589	-8.059	0.00364742
37.432	-6.783	0.00154454
37.567	-6.5945	0.00343912
36.767	-5.915	0.00638298
40.423	-7.495	0.00182371
38.239	-7.1225	0.0010976
38.1815	-7.094	0.00221209
37.9295	-7.076	0.00211077
37.7215	-7.04	0.000443262
38.427	-4.6395	0.00227964
38.3035	-5.3175	0.00206253
37.4495	-6.98	0.000443262
38.661	-5.3455	0
39.0055	-5.5665	0.00105214
38.9985	-5.233	0.00105214
39.6435	-4.506	0.000552639
39.988	-4.727	0.00160478
39.4165	-4.1335	0.00283227
40.4535	-5.118	0.00359215
39.8085	-5.845	0.00409165
39.215	-5.906	0.00105214
39.747	-5.8875	0.0025719
