# Supplementary material for: Tracing glacial refugia of Triturus newts based on mitochondrial DNA phylogeography and species distribution modeling
Source: Front Zool. 2013 Mar 20;10:13. doi: 10.1186/1742-9994-10-13 (PMC3608019; doi:10.1186/1742-9994-10-13)
Supplement: Additional file 6 — Model performance. The AUC values for the species distribution models of each Triturus species, tested against null models. [file 1742-9994-10-13-S6.xls]

## Sheet: Dataset S5
Additional file 6. Model performance.
							T. karelinii
Rank	T. marmoratus	T. pygmaeus	T. carnifex	T. cristatus	T. dobrogicus	T. macedonicus	west	central	east
1	0.5084	0.5288	0.5564	0.5108	0.5647	0.552	0.5543	0.5409	0.5495
2	0.5146	0.5316	0.5607	0.5115	0.5718	0.5587	0.5579	0.597	0.5522
3	0.5155	0.5321	0.5684	0.5133	0.5755	0.5621	0.5585	0.6015	0.5533
4	0.516	0.5329	0.5694	0.5145	0.5763	0.5642	0.5642	0.6019	0.5543
5	0.5166	0.5337	0.574	0.5146	0.5767	0.5675	0.5659	0.6027	0.5619
6	0.5176	0.5342	0.5741	0.5149	0.5789	0.5682	0.5662	0.6038	0.5619
7	0.519	0.5358	0.5743	0.5154	0.579	0.5691	0.5672	0.6088	0.5657
8	0.5191	0.5374	0.5747	0.5156	0.5793	0.57	0.5673	0.6124	0.5689
9	0.5192	0.5382	0.5761	0.5164	0.58	0.5722	0.5675	0.6129	0.5705
10	0.5194	0.539	0.5766	0.5177	0.5814	0.5722	0.5704	0.6129	0.5707
11	0.5194	0.5391	0.5768	0.5179	0.5846	0.5769	0.5715	0.6139	0.5733
12	0.5199	0.5396	0.5773	0.518	0.585	0.5775	0.573	0.6139	0.5736
13	0.5203	0.5398	0.58	0.5181	0.585	0.5787	0.5737	0.6159	0.5751
14	0.5209	0.5401	0.5801	0.5181	0.5859	0.5796	0.5744	0.6177	0.5759
15	0.5216	0.5402	0.5814	0.5191	0.5863	0.5803	0.5768	0.6198	0.5776
16	0.5217	0.5409	0.5828	0.5194	0.587	0.5804	0.5775	0.6305	0.5787
17	0.5218	0.5417	0.5831	0.5195	0.588	0.5806	0.5788	0.6328	0.5788
18	0.5219	0.5419	0.5831	0.5197	0.5887	0.5809	0.5811	0.6331	0.5791
19	0.522	0.5419	0.5834	0.5199	0.589	0.5815	0.582	0.6344	0.581
20	0.5221	0.5426	0.5841	0.5204	0.5891	0.582	0.5826	0.6347	0.5816
21	0.5222	0.5429	0.5843	0.5205	0.5891	0.5827	0.5831	0.6348	0.5818
22	0.5223	0.5429	0.5849	0.5208	0.5893	0.5833	0.5836	0.6364	0.5824
23	0.5226	0.5429	0.5854	0.5208	0.5896	0.5841	0.5842	0.6369	0.5832
24	0.5227	0.543	0.5858	0.5208	0.5897	0.5841	0.5848	0.6378	0.5833
25	0.5228	0.5436	0.5859	0.5215	0.5898	0.5845	0.5851	0.6383	0.5833
26	0.5229	0.5437	0.5861	0.5215	0.5901	0.5846	0.5854	0.64	0.5842
27	0.5231	0.5438	0.5862	0.5216	0.5912	0.5849	0.5859	0.6409	0.5852
28	0.5236	0.5441	0.5864	0.5217	0.5916	0.5856	0.5864	0.641	0.5858
29	0.5237	0.5442	0.5883	0.522	0.5919	0.586	0.5872	0.6426	0.586
30	0.5238	0.5443	0.5895	0.5223	0.5928	0.5861	0.5875	0.645	0.5865
31	0.5238	0.545	0.5902	0.5228	0.593	0.5877	0.5887	0.647	0.5869
32	0.5238	0.5455	0.5904	0.523	0.5939	0.5885	0.5911	0.6478	0.5872
33	0.5242	0.5456	0.5906	0.523	0.5951	0.5885	0.5913	0.6479	0.5874
34	0.5242	0.5457	0.5907	0.523	0.5954	0.5892	0.5919	0.649	0.5886
35	0.5244	0.546	0.5907	0.5231	0.5962	0.5899	0.5921	0.6505	0.5888
36	0.5248	0.5462	0.5922	0.5231	0.5965	0.5902	0.593	0.6512	0.5891
37	0.5248	0.5462	0.5924	0.5231	0.5968	0.5918	0.5934	0.6513	0.5896
38	0.5249	0.5463	0.593	0.5231	0.5972	0.5921	0.5939	0.6523	0.5898
39	0.5249	0.5465	0.5939	0.5232	0.5986	0.5925	0.5939	0.6532	0.59
40	0.525	0.5466	0.5959	0.5232	0.5997	0.5929	0.5939	0.6538	0.5906
41	0.525	0.5469	0.5964	0.5232	0.5999	0.5934	0.5939	0.6541	0.5908
42	0.5253	0.5475	0.5973	0.5235	0.6002	0.5938	0.594	0.6542	0.5911
43	0.5254	0.5475	0.5981	0.5236	0.6014	0.5938	0.5944	0.6545	0.5917
44	0.5254	0.5479	0.5987	0.524	0.6014	0.5941	0.5954	0.655	0.5933
45	0.5254	0.5481	0.5997	0.5242	0.6018	0.5941	0.5958	0.6558	0.5945
46	0.5255	0.5482	0.6003	0.5247	0.6019	0.5941	0.5959	0.6564	0.595
47	0.5256	0.5486	0.6018	0.5248	0.602	0.5951	0.5962	0.6588	0.5959
48	0.5256	0.5486	0.6024	0.5248	0.6033	0.5952	0.5972	0.6592	0.5959
49	0.526	0.5487	0.6025	0.5249	0.6037	0.5953	0.5972	0.6597	0.5966
50	0.526	0.5489	0.6031	0.5249	0.6043	0.596	0.5974	0.66	0.5974
51	0.5261	0.549	0.604	0.525	0.6043	0.597	0.5976	0.6605	0.5981
52	0.5264	0.5496	0.6049	0.525	0.6046	0.5974	0.5984	0.6628	0.5982
53	0.5265	0.5497	0.6051	0.5252	0.6046	0.5976	0.5992	0.6635	0.5985
54	0.5268	0.5498	0.6057	0.5253	0.6048	0.5982	0.5998	0.6651	0.5987
55	0.5268	0.5499	0.6079	0.5255	0.6062	0.5983	0.6003	0.6653	0.5994
56	0.5268	0.5499	0.6083	0.5255	0.6067	0.5992	0.6005	0.6672	0.5997
57	0.527	0.5506	0.6085	0.5255	0.6076	0.6003	0.6007	0.6677	0.6005
58	0.527	0.5512	0.6093	0.5256	0.6076	0.6022	0.6014	0.6683	0.6011
59	0.527	0.5519	0.6097	0.5256	0.6081	0.6026	0.6026	0.67	0.6017
60	0.5272	0.5527	0.6106	0.5257	0.6083	0.603	0.6045	0.6716	0.6022
61	0.5272	0.553	0.6108	0.5258	0.6092	0.6039	0.6058	0.6718	0.6026
62	0.5273	0.5532	0.6118	0.5258	0.6094	0.6042	0.6064	0.6744	0.6026
63	0.5275	0.5534	0.6128	0.5261	0.6095	0.6045	0.6065	0.6766	0.6032
64	0.5275	0.554	0.6128	0.5262	0.6102	0.6046	0.6067	0.6774	0.6037
65	0.5279	0.554	0.613	0.5262	0.6113	0.605	0.607	0.6775	0.6038
66	0.528	0.5543	0.6131	0.5263	0.6116	0.6052	0.6071	0.6778	0.6046
67	0.528	0.5543	0.6143	0.5264	0.6118	0.6053	0.608	0.6782	0.605
68	0.5281	0.5544	0.6145	0.5266	0.6131	0.6055	0.6083	0.6786	0.6062
69	0.5282	0.5548	0.615	0.5266	0.6131	0.6059	0.6101	0.6788	0.6065
70	0.5282	0.5549	0.6169	0.5267	0.6142	0.606	0.6107	0.6813	0.607
71	0.5284	0.5552	0.6173	0.5268	0.6142	0.6062	0.6108	0.6821	0.6088
72	0.5285	0.5563	0.6175	0.5269	0.6142	0.6063	0.6109	0.6833	0.6089
73	0.5287	0.5565	0.6177	0.5271	0.6156	0.6063	0.6115	0.6842	0.6122
74	0.5288	0.5565	0.6179	0.5273	0.6174	0.607	0.6123	0.6857	0.6122
75	0.529	0.5568	0.6179	0.5275	0.618	0.6073	0.6136	0.6891	0.6134
76	0.5291	0.5576	0.6183	0.5276	0.6183	0.6087	0.6136	0.6904	0.6141
77	0.5293	0.5576	0.6183	0.5278	0.6204	0.6094	0.6146	0.6945	0.6142
78	0.5293	0.5578	0.6189	0.5281	0.6204	0.6103	0.6149	0.6947	0.6148
79	0.5296	0.5579	0.6216	0.5286	0.6205	0.611	0.6158	0.6953	0.616
80	0.5297	0.558	0.6218	0.5286	0.6214	0.6112	0.6162	0.6961	0.6161
81	0.5298	0.5603	0.6229	0.5287	0.6214	0.612	0.6166	0.6964	0.6162
82	0.5305	0.5604	0.6235	0.5288	0.6223	0.6135	0.6175	0.6968	0.6163
83	0.531	0.5606	0.6249	0.5292	0.623	0.6135	0.6192	0.7019	0.6166
84	0.5314	0.5608	0.625	0.5292	0.6258	0.6137	0.6195	0.7031	0.617
85	0.5315	0.5608	0.6252	0.5293	0.6258	0.6167	0.6218	0.7051	0.617
86	0.5315	0.5611	0.6263	0.5297	0.6261	0.6192	0.622	0.7069	0.6171
87	0.5321	0.5619	0.627	0.5301	0.6285	0.6193	0.6224	0.7098	0.6182
88	0.5325	0.562	0.6293	0.5302	0.629	0.6217	0.6224	0.7104	0.6188
89	0.5325	0.5622	0.6299	0.5307	0.6297	0.6236	0.6234	0.7114	0.6195
90	0.5325	0.5626	0.6311	0.531	0.6302	0.625	0.626	0.7167	0.6203
91	0.5332	0.5642	0.6324	0.5312	0.6307	0.6253	0.6264	0.7195	0.6228
92	0.5335	0.5644	0.6335	0.5312	0.6312	0.6262	0.6283	0.721	0.6235
93	0.5347	0.5657	0.637	0.5317	0.6341	0.6262	0.6289	0.7221	0.6243
94	0.5347	0.5687	0.6383	0.5321	0.6401	0.6266	0.6298	0.7237	0.6247
95	0.5356	0.5687	0.6396	0.5322	0.6404	0.6267	0.6337	0.7246	0.627
96	0.5361	0.5691	0.6404	0.5331	0.6442	0.6272	0.637	0.7262	0.6285
97	0.5364	0.5702	0.6426	0.5334	0.6487	0.6308	0.6425	0.7299	0.631
98	0.5369	0.5702	0.6461	0.5341	0.6577	0.6338	0.6462	0.7306	0.6393
99	0.5473	0.571	0.6657	0.5343	0.6656	0.6418	0.6589	0.7357	0.6434
100	0.904	0.963	0.945	0.739	0.974	0.939	0.928	0.943	0.874
